# Supplementary material for: Pyrimidine Azepine Targets the Plasmodium bc1 Complex and Displays Multistage Antimalarial Activity
Source: JACS Au. 2024 Oct 7;4(10):3942–52. doi: 10.1021/jacsau.4c00674 (PMC11522906; doi:10.1021/jacsau.4c00674)
Supplement: Supplementary file 1 — au4c00674_si_001.xlsx [file au4c00674_si_001.xlsx]

## Sheet: Sheet 1
CHROM	POS	ID	REF	ALT	N_Clones_Different	relevance	Parental	R1	R2	R3	Related Gene	PlasmoDB info	Comments	info_ann	Cov_Ref_Parental	Cov_Ref_C1	Cov_Ref_C2	Cov_Ref_C3	Cov_Alt_Parental	Cov_Alt_C1	Cov_Alt_C2	Cov_Alt_C3	QUAL
PfDd2_12	1172989	.	G	T	3	HIGH	0/1	0/0	0/0	0/0	PfDd2_120034000	https://plasmodb.org/plasmo/app/record/gene/PfDd2_120034000	CPUF	T|stop_gained|HIGH|PfDd2_120034000|PfDd2_120034000|transcript|PfDd2_120034000-t41_1|protein_coding|1/1|c.1723G>T|p.Glu575*|1723/5520|1723/5520|575/1839||,T|upstream_gene_variant|MODIFIER|PfDd2_120033900|PfDd2_120033900|transcript|PfDd2_120033900-t41_1|protein_coding||c.-2639C>A|||||2639|,T|downstream_gene_variant|MODIFIER|PfDd2_120034100|PfDd2_120034100|transcript|PfDd2_120034100-t41_1|protein_co…	111	171	197	189	31	0	0	0	69.77
PfDd2_14	604953	.	T	A	3	HIGH	0/1	0/0	0/0	0/0	PfDd2_140020100	https://plasmodb.org/plasmo/app/record/gene/PfDd2_140020100	CPUF	A|splice_acceptor_variant&intron_variant|HIGH|PfDd2_140020100|PfDd2_140020100|transcript|PfDd2_140020100-t41_1|protein_coding|1/2|c.3229-2A>T||||||,A|downstream_gene_variant|MODIFIER|PfDd2_140020000|PfDd2_140020000|transcript|PfDd2_140020000-t41_1|protein_coding||c.*1582T>A|||||1582|,A|downstream_gene_variant|MODIFIER|PfDd2_140020200|PfDd2_140020200|transcript|PfDd2_140020200-t41_1|protein_coding…	97	148	129	145	16	0	0	0	159.77
PfDd2_14	2739295	.	A	C	3	HIGH	0/0	0/1	0/1	0/1	PfDd2_140071900	https://plasmodb.org/plasmo/app/record/gene/PfDd2_140071900	CPUF	C|splice_acceptor_variant&intron_variant|HIGH|PfDd2_140071900|PfDd2_140071900|transcript|PfDd2_140071900-t41_1|transcribed_processed_pseudogene|1/1|n.3514-2T>G||||||,C|downstream_gene_variant|MODIFIER|PfDd2_140071800|PfDd2_140071800|transcript|PfDd2_140071800-t41_1|protein_coding||c.*3800A>C|||||3800|	114	136	129	129	0	17	15	17	140.77
PfDd2_02	237996	.	C	A	3	MODERATE	0/1	0/0	0/0	0/0	PfDd2_020011200	https://plasmodb.org/plasmo/app/record/gene/PfDd2_020011200	CPUF	A|missense_variant|MODERATE|PfDd2_020011200|PfDd2_020011200|transcript|PfDd2_020011200-t41_1|protein_coding|2/2|c.5066G>T|p.Cys1689Phe|5066/5862|5066/5862|1689/1953||,A|downstream_gene_variant|MODIFIER|PfDd2_020011100|PfDd2_020011100|transcript|PfDd2_020011100-t41_1|protein_coding||c.*1126C>A|||||1126|	85	129	164	148	20	0	0	0	53.77
PfDd2_03	221814	.	G	T	3	MODERATE	0/0	0/1	0/1	0/1	PfDd2_030010100	https://plasmodb.org/plasmo/app/record/gene/PfDd2_030010100	CPUF	T|missense_variant|MODERATE|PfDd2_030010100|PfDd2_030010100|transcript|PfDd2_030010100-t41_1|protein_coding|1/1|c.7069C>A|p.Gln2357Lys|7069/11925|7069/11925|2357/3974||	64	79	94	94	0	13	16	23	131.77
PfDd2_03	809147	.	C	A	3	MODERATE	0/0	0/1	0/1	0/1	PfDd2_030024800	https://plasmodb.org/plasmo/app/record/gene/PfDd2_030024800	ABCI3 (P2938Q), Evidence of involvent in resistance for other drugs (https://pubmed.ncbi.nlm.nih.gov/34233174/ https://www.nature.com/articles/s41598-021-81343-z)	A|missense_variant|MODERATE|PfDd2_030024800|PfDd2_030024800|transcript|PfDd2_030024800-t41_1|protein_coding|3/4|c.8813C>A|p.Pro2938Gln|8813/9363|8813/9363|2938/3120||,A|downstream_gene_variant|MODIFIER|PfDd2_030024900|PfDd2_030024900|transcript|PfDd2_030024900-t41_1|protein_coding||c.*985G>T|||||985|,A|downstream_gene_variant|MODIFIER|PfDd2_030025000|PfDd2_030025000|transcript|PfDd2_030025000-t41…	117	111	99	114	0	38	42	48	128.77
PfDd2_04	720344	.	C	A	3	MODERATE	0/1	0/0	0/0	0/0	PfDd2_040022600	https://plasmodb.org/plasmo/app/record/gene/PfDd2_040022600	CPUF	A|missense_variant|MODERATE|PfDd2_040022600|PfDd2_040022600|transcript|PfDd2_040022600-t41_1|protein_coding|1/1|c.15178C>A|p.His5060Asn|15178/20325|15178/20325|5060/6774||	111	193	176	174	26	0	0	0	43.77
PfDd2_05	340179	.	C	A	3	MODERATE	0/0	0/1	0/1	0/1	PfDd2_050013100	https://plasmodb.org/plasmo/app/record/gene/PfDd2_050013100	SET9 (Q1090K)	A|missense_variant|MODERATE|PfDd2_050013100|PfDd2_050013100|transcript|PfDd2_050013100-t41_1|protein_coding|1/1|c.3268C>A|p.Gln1090Lys|3268/5004|3268/5004|1090/1667||,A|downstream_gene_variant|MODIFIER|PfDd2_050013200|PfDd2_050013200|transcript|PfDd2_050013200-t41_1|protein_coding||c.*2476G>T|||||2476|	111	83	92	95	0	24	17	21	250.77
PfDd2_06	1061408	.	T	C	3	MODERATE	0/0	0/1	0/1	0/1	PfDd2_060031800	https://plasmodb.org/plasmo/app/record/gene/PfDd2_060031800	ankyrin-repeat protein (Y1634H)	C|missense_variant|MODERATE|PfDd2_060031800|PfDd2_060031800|transcript|PfDd2_060031800-t41_1|protein_coding|1/1|c.4900T>C|p.Tyr1634His|4900/5145|4900/5145|1634/1714||,C|downstream_gene_variant|MODIFIER|PfDd2_060031900|PfDd2_060031900|transcript|PfDd2_060031900-t41_1|protein_coding||c.*917A>G|||||917|,C|downstream_gene_variant|MODIFIER|PfDd2_060032000|PfDd2_060032000|transcript|PfDd2_060032000-t41…	248	99	133	216	0	130	116	24	4281.77
PfDd2_10	1075258	.	C	T	3	MODERATE	0/1	0/0	0/0	0/0	PfDd2_100031400	https://plasmodb.org/plasmo/app/record/gene/PfDd2_100031400	CPUF	T|missense_variant|MODERATE|PfDd2_100031400|PfDd2_100031400|transcript|PfDd2_100031400-t41_1|protein_coding|2/3|c.712G>A|p.Glu238Lys|712/1083|712/1083|238/360||,T|upstream_gene_variant|MODIFIER|PfDd2_100031300|PfDd2_100031300|transcript|PfDd2_100031300-t41_1|protein_coding||c.-1727G>A|||||1727|,T|upstream_gene_variant|MODIFIER|PfDd2_100031500|PfDd2_100031500|transcript|PfDd2_100031500-t41_1|prote…	82	123	133	136	29	0	0	0	66.77
PfDd2_10	1508542	.	A	T	3	MODERATE	0/0	1/1	1/1	1/1	PfDd2_100043400	https://plasmodb.org/plasmo/app/record/gene/PfDd2_100043400	PF11-1 (E3698V) gametocyte protein	T|missense_variant|MODERATE|PfDd2_100043400|PfDd2_100043400|transcript|PfDd2_100043400-t41_1|protein_coding|2/2|c.11093A>T|p.Glu3698Val|11093/28659|11093/28659|3698/9552||	250	2	2	9	0	210	247	202	7851.77
PfDd2_14	866807	.	A	T	3	MODERATE	0/0	0/1	0/1	0/1	PfDd2_140026300	https://plasmodb.org/plasmo/app/record/gene/PfDd2_140026300	CPUF	T|missense_variant|MODERATE|PfDd2_140026300|PfDd2_140026300|transcript|PfDd2_140026300-t41_1|protein_coding|2/4|c.1434A>T|p.Glu478Asp|1434/2100|1434/2100|478/699||,T|upstream_gene_variant|MODIFIER|PfDd2_140026100|PfDd2_140026100|transcript|PfDd2_140026100-t41_1|protein_coding||c.-3373T>A|||||3373|,T|downstream_gene_variant|MODIFIER|PfDd2_140026200|PfDd2_140026200|transcript|PfDd2_140026200-t41_1|…	169	184	193	178	0	24	21	23	266.77
PfDd2_MT	801	.	G	T	3	MODERATE	0/0	1/1	1/1	1/1	PfDd2_000011300	https://plasmodb.org/plasmo/app/record/gene/PfDd2_000011300	CYTB (V259L) cytochrome B mitochondria gene	T|missense_variant|MODERATE|PfDd2_000011300|PfDd2_000011300|transcript|PfDd2_000011300-t41_1|protein_coding|1/1|c.775G>T|p.Val259Leu|775/1131|775/1131|259/376||,T|upstream_gene_variant|MODIFIER|PfDd2_000011800|PfDd2_000011800|transcript|PfDd2_000011800-t41_1|protein_coding||c.-3646G>T|||||3646|,T|downstream_gene_variant|MODIFIER|PfDd2_000011500:rRNA|PfDd2_000011500:rRNA|transcript|PfDd2_000011500…	250	1	0	6	0	247	250	244	9112.77
PfDd2_01	706	.	A	G	3	no	0/1	0/0	0/0	0/0			No	G|upstream_gene_variant|MODIFIER|PfDd2_010017700|null|transcript|PfDd2_110005000|pseudogene||n.-2028A>G|||||827|,G|upstream_gene_variant|MODIFIER|PfDd2_010017700|null|transcript|PfDd2_100005000|pseudogene||n.-9661A>G|||||2030|,G|intragenic_variant|MODIFIER|PfDd2_010017700|null_circ|gene_variant|null_circ|||n.706A>G||||||	206	154	167	152	31	0	0	0	52.77
PfDd2_01	809	.	G	A	3	no	0/0	0/1	0/1	0/1			No	A|upstream_gene_variant|MODIFIER|PfDd2_010017700|null|transcript|PfDd2_110005000|pseudogene||n.-1925G>A|||||724|,A|upstream_gene_variant|MODIFIER|PfDd2_010017700|null|transcript|PfDd2_100005000|pseudogene||n.-9558G>A|||||1927|,A|intragenic_variant|MODIFIER|PfDd2_010017700|null_circ|gene_variant|null_circ|||n.809G>A||||||	229	161	144	155	0	30	29	31	127.77
PfDd2_01	223529	.	A	T	3	no	0/0	0/1	0/1	0/1			No	T|synonymous_variant|LOW|PfDd2_010009900|PfDd2_010009900|transcript|PfDd2_010009900-t41_1|protein_coding|1/3|c.2745T>A|p.Gly915Gly|2745/3687|2745/3687|915/1228||,T|upstream_gene_variant|MODIFIER|PfDd2_010009700|PfDd2_010009700|transcript|PfDd2_010009700-t41_1|protein_coding||c.-4671T>A|||||4671|,T|upstream_gene_variant|MODIFIER|PfDd2_010009800|PfDd2_010009800|transcript|PfDd2_010009800-t41_1|prot…	244	219	209	206	0	22	37	44	41.77
PfDd2_01	243691	.	C	T	3	no	0/1	0/0	0/0	0/0			No	T|upstream_gene_variant|MODIFIER|PfDd2_010010400|PfDd2_010010400|transcript|PfDd2_010010400-t41_1|protein_coding||c.-291C>T|||||291|,T|upstream_gene_variant|MODIFIER|PfDd2_010010500|PfDd2_010010500|transcript|PfDd2_010010500-t41_1|protein_coding||c.-3730C>T|||||3730|,T|downstream_gene_variant|MODIFIER|PfDd2_010010300|PfDd2_010010300|transcript|PfDd2_010010300-t41_1|protein_coding||c.*1194C>T|||||…	105	159	150	175	17	0	0	0	54.77
PfDd2_01	270591	.	T	A	3	no	0/0	0/1	0/1	0/1			No	A|upstream_gene_variant|MODIFIER|PfDd2_010011100|PfDd2_010011100|transcript|PfDd2_010011100-t41_1|protein_coding||c.-4398A>T|||||4398|,A|upstream_gene_variant|MODIFIER|PfDd2_010011200|PfDd2_010011200|transcript|PfDd2_010011200-t41_1|protein_coding||c.-1177T>A|||||1177|,A|intragenic_variant|MODIFIER|PfDd2_010017700|null_circ|gene_variant|null_circ|||n.270591T>A||||||,A|intragenic_variant|MODIFIER|…	82	76	91	93	0	14	17	15	204.77
PfDd2_01	336083	.	A	T	3	no	0/0	0/1	0/1	0/1			No	T|upstream_gene_variant|MODIFIER|PfDd2_010012800|PfDd2_010012800|transcript|PfDd2_010012800-t41_1|protein_coding||c.-4012T>A|||||4012|,T|upstream_gene_variant|MODIFIER|PfDd2_010012900|PfDd2_010012900|transcript|PfDd2_010012900-t41_1|protein_coding||c.-2092T>A|||||2092|,T|upstream_gene_variant|MODIFIER|PfDd2_010013000|PfDd2_010013000|transcript|PfDd2_010013000-t41_1|protein_coding||c.-493T>A|||||4…	100	87	74	104	0	21	20	27	377.77
PfDd2_01	350468	.	G	A	3	no	0/1	0/0	0/0	0/0			No	A|upstream_gene_variant|MODIFIER|PfDd2_010013600|PfDd2_010013600|transcript|PfDd2_010013600-t41_1|protein_coding||c.-1565C>T|||||1565|,A|upstream_gene_variant|MODIFIER|PfDd2_010013900|PfDd2_010013900|transcript|PfDd2_010013900-t41_1|protein_coding||c.-3020G>A|||||3020|,A|upstream_gene_variant|MODIFIER|PfDd2_010017700|null|transcript|PfDd2_140014100|pseudogene||n.-3591G>A|||||1077|,A|upstream_gene…	44	54	61	55	10	0	0	0	48.77
PfDd2_01	406828	.	A	T	3	no	0/1	0/0	0/0	0/0			No	T|upstream_gene_variant|MODIFIER|PfDd2_010015600|PfDd2_010015600|transcript|PfDd2_010015600-t41_1|protein_coding||c.-4870A>T|||||4870|,T|upstream_gene_variant|MODIFIER|PfDd2_010017700|null_circ|transcript|PfDd2_100029500_circ|pseudogene||n.-4507A>T|||||1177|,T|downstream_gene_variant|MODIFIER|PfDd2_010015200|PfDd2_010015200|transcript|PfDd2_010015200-t41_1|protein_coding||c.*1134A>T|||||1134|,T|d…	123	140	122	152	15	0	0	0	173.77
PfDd2_01	442179	.	C	A	3	no	0/1	0/0	0/0	0/0			No	A|upstream_gene_variant|MODIFIER|PfDd2_010016300|PfDd2_010016300|transcript|PfDd2_010016300-t41_1|protein_coding||c.-2723G>T|||||2723|,A|upstream_gene_variant|MODIFIER|PfDd2_010016400|PfDd2_010016400|transcript|PfDd2_010016400-t41_1|protein_coding||c.-1217C>A|||||1217|,A|upstream_gene_variant|MODIFIER|PfDd2_010017700|null_circ|transcript|PfDd2_040029250_circ|pseudogene||n.-6084C>A|||||1389|,A|dow…	112	105	126	115	15	0	0	0	99.77
PfDd2_01	451825	.	A	T	3	no	0/1	0/0	0/0	0/0			No	T|upstream_gene_variant|MODIFIER|PfDd2_010016500|PfDd2_010016500|transcript|PfDd2_010016500-t41_1|protein_coding||c.-4767T>A|||||4767|,T|upstream_gene_variant|MODIFIER|PfDd2_010016600|PfDd2_010016600|transcript|PfDd2_010016600-t41_1|protein_coding||c.-290A>T|||||290|,T|downstream_gene_variant|MODIFIER|PfDd2_010017700|null_circ|transcript|PfDd2_040029250_circ|pseudogene||n.*8257A>T|||||3562|,T|int…	108	176	170	188	25	0	0	0	110.77
PfDd2_01	460842	.	C	A	3	no	0/1	0/0	0/0	0/0			No	A|upstream_gene_variant|MODIFIER|PfDd2_010016700|PfDd2_010016700|transcript|PfDd2_010016700-t41_1|protein_coding||c.-1113G>T|||||1113|,A|downstream_gene_variant|MODIFIER|PfDd2_010016600|PfDd2_010016600|transcript|PfDd2_010016600-t41_1|protein_coding||c.*3908C>A|||||3908|,A|downstream_gene_variant|MODIFIER|PfDd2_010016800|PfDd2_010016800|transcript|PfDd2_010016800-t41_1|protein_coding||c.*932G>T||…	127	178	186	200	21	0	0	0	120.77
PfDd2_01	585880	.	T	C	3	no	0/0	0/1	0/1	0/1			No	C|upstream_gene_variant|MODIFIER|PfDd2_010019500|PfDd2_010019500|transcript|PfDd2_010019500-t41_1|protein_coding||c.-4292A>G|||||4292|WARNING_TRANSCRIPT_NO_START_CODON,C|upstream_gene_variant|MODIFIER|PfDd2_010019550|PfDd2_010019550|transcript|PfDd2_010019550-t41_1|protein_coding||c.-1615A>G|||||1615|WARNING_TRANSCRIPT_NO_START_CODON,C|downstream_gene_variant|MODIFIER|PfDd2_010017700|null_circ|tr…	233	175	196	170	0	22	29	26	33.77
PfDd2_02	298	.	T	A	3	no	0/1	0/0	0/0	0/0			No	A|downstream_gene_variant|MODIFIER|PfDd2_020004900|PfDd2_020004900|transcript|PfDd2_020004900-t41_1|protein_coding||c.*535A>T|||||535|WARNING_TRANSCRIPT_NO_STOP_CODON,A|downstream_gene_variant|MODIFIER|PfDd2_020005000|PfDd2_020005000|transcript|PfDd2_020005000-t41_1|protein_coding||c.*3999A>T|||||3999|,A|intergenic_region|MODIFIER|CHR_START-PfDd2_020004900|CHR_START-PfDd2_020004900|intergenic_reg…	102	58	64	49	4	0	0	0	43.77
PfDd2_02	11263	.	G	T	3	no	0/1	0/0	0/0	0/0			No	T|upstream_gene_variant|MODIFIER|PfDd2_020005100|PfDd2_020005100|transcript|PfDd2_020005100-t41_1|protein_coding||c.-3262C>A|||||3262|,T|upstream_gene_variant|MODIFIER|PfDd2_020005200|PfDd2_020005200|transcript|PfDd2_020005200-t41_1|protein_coding||c.-235G>T|||||235|,T|upstream_gene_variant|MODIFIER|PfDd2_020005300|PfDd2_020005300|transcript|PfDd2_020005300-t41_1|protein_coding||c.-3515G>T|||||35…	83	131	146	134	13	0	0	0	37.77
PfDd2_02	43020	.	C	A	3	no	0/0	0/1	0/1	0/1			No	A|upstream_gene_variant|MODIFIER|PfDd2_020005900|PfDd2_020005900|transcript|PfDd2_020005900-t41_1|protein_coding||c.-1319G>T|||||1319|,A|downstream_gene_variant|MODIFIER|PfDd2_020006000|PfDd2_020006000|transcript|PfDd2_020006000-t41_1|protein_coding||c.*585G>T|||||585|,A|intergenic_region|MODIFIER|PfDd2_020005900-PfDd2_020006000|PfDd2_020005900-PfDd2_020006000|intergenic_region|PfDd2_020005900-Pf…	99	88	114	96	0	23	26	25	45.77
PfDd2_02	141418	.	G	A	3	no	0/1	0/0	0/0	0/0			No	A|upstream_gene_variant|MODIFIER|PfDd2_020008900|PfDd2_020008900|transcript|PfDd2_020008900-t41_1|protein_coding||c.-3708C>T|||||3708|,A|upstream_gene_variant|MODIFIER|PfDd2_020009100|PfDd2_020009100|transcript|PfDd2_020009100-t41_1|protein_coding||c.-1735G>A|||||1735|,A|downstream_gene_variant|MODIFIER|PfDd2_020009000|PfDd2_020009000|transcript|PfDd2_020009000-t41_1|protein_coding||c.*718G>A||||…	59	62	74	89	12	0	0	0	95.77
PfDd2_02	319258	.	C	A,T	3	no	0/2	0/1	0/0	0/1			No	A|upstream_gene_variant|MODIFIER|PfDd2_020012900|PfDd2_020012900|transcript|PfDd2_020012900-t41_1|protein_coding||c.-4415G>T|||||4415|,T|upstream_gene_variant|MODIFIER|PfDd2_020012900|PfDd2_020012900|transcript|PfDd2_020012900-t41_1|protein_coding||c.-4415G>A|||||4415|,A|upstream_gene_variant|MODIFIER|PfDd2_020013000|PfDd2_020013000|transcript|PfDd2_020013000-t41_1|protein_coding||c.-865G>T|||||8…	103	144	137	156	62	99	0	99	106.77
PfDd2_02	352265	.	G	A	3	no	0/1	0/0	0/0	0/0			No	A|upstream_gene_variant|MODIFIER|PfDd2_020013800|PfDd2_020013800|transcript|PfDd2_020013800-t41_1|protein_coding||c.-2328C>T|||||2328|,A|upstream_gene_variant|MODIFIER|PfDd2_020013900|PfDd2_020013900|transcript|PfDd2_020013900-t41_1|protein_coding||c.-28C>T|||||28|,A|upstream_gene_variant|MODIFIER|PfDd2_020014100|PfDd2_020014100|transcript|PfDd2_020014100-t41_1|protein_coding||c.-4449G>A|||||4449…	82	111	122	135	13	0	0	0	35.77
PfDd2_02	430967	.	A	T	3	no	0/1	0/0	0/0	0/0			No	T|upstream_gene_variant|MODIFIER|PfDd2_020015700|PfDd2_020015700|transcript|PfDd2_020015700-t41_1|protein_coding||c.-98A>T|||||98|,T|upstream_gene_variant|MODIFIER|PfDd2_020016000|PfDd2_020016000|transcript|PfDd2_020016000-t41_1|protein_coding||c.-4119A>T|||||4119|,T|downstream_gene_variant|MODIFIER|PfDd2_020015500|PfDd2_020015500|transcript|PfDd2_020015500-t41_1|protein_coding||c.*3269A>T|||||32…	98	118	129	133	11	0	0	0	77.77
PfDd2_02	436957	.	C	T	3	no	0/1	0/0	0/0	0/0			No	T|upstream_gene_variant|MODIFIER|PfDd2_020015800|PfDd2_020015800|transcript|PfDd2_020015800-t41_1|protein_coding||c.-2713G>A|||||2713|,T|upstream_gene_variant|MODIFIER|PfDd2_020015900|PfDd2_020015900|transcript|PfDd2_020015900-t41_1|protein_coding||c.-2132G>A|||||2132|,T|downstream_gene_variant|MODIFIER|PfDd2_020015700|PfDd2_020015700|transcript|PfDd2_020015700-t41_1|protein_coding||c.*4261C>T|||…	78	86	76	76	12	0	0	0	44.77
PfDd2_02	550822	.	C	T	3	no	0/1	0/0	0/0	0/0			No	T|upstream_gene_variant|MODIFIER|PfDd2_020018500|PfDd2_020018500|transcript|PfDd2_020018500-t41_1|protein_coding||c.-4140G>A|||||4140|,T|upstream_gene_variant|MODIFIER|PfDd2_020018600|PfDd2_020018600|transcript|PfDd2_020018600-t41_1|protein_coding||c.-647G>A|||||647|,T|upstream_gene_variant|MODIFIER|PfDd2_020018700|PfDd2_020018700|transcript|PfDd2_020018700-t41_1|protein_coding||c.-1128C>T|||||11…	31	59	31	45	4	0	0	0	62.77
PfDd2_02	635536	.	T	A	3	no	0/0	0/1	0/1	0/1			No	A|downstream_gene_variant|MODIFIER|PfDd2_020020700|PfDd2_020020700|transcript|PfDd2_020020700-t41_1|protein_coding||c.*2416T>A|||||2416|,A|downstream_gene_variant|MODIFIER|PfDd2_020020900|PfDd2_020020900|transcript|PfDd2_020020900-t41_1|protein_coding||c.*1030A>T|||||1030|,A|intron_variant|MODIFIER|PfDd2_020020800|PfDd2_020020800|transcript|PfDd2_020020800-t41_1|protein_coding|3/3|c.949+39T>A||||…	141	137	115	149	0	35	32	37	211.77
PfDd2_03	456	.	G	A	3	no	0/0	0/1	0/1	0/1			No	A|intergenic_region|MODIFIER|CHR_START-PfDd2_030005400|CHR_START-PfDd2_030005400|intergenic_region|CHR_START-PfDd2_030005400|||n.456G>A||||||	241	202	208	212	0	33	25	20	277.77
PfDd2_03	483	.	A	G	3	no	0/0	0/1	0/1	0/1			No	G|intergenic_region|MODIFIER|CHR_START-PfDd2_030005400|CHR_START-PfDd2_030005400|intergenic_region|CHR_START-PfDd2_030005400|||n.483A>G||||||	241	198	216	211	0	36	22	26	322.77
PfDd2_03	156214	.	C	A	3	no	0/1	0/0	0/0	0/0			No	A|upstream_gene_variant|MODIFIER|PfDd2_030008300|PfDd2_030008300|transcript|PfDd2_030008300-t41_1|protein_coding||c.-267G>T|||||267|,A|upstream_gene_variant|MODIFIER|PfDd2_030008400|PfDd2_030008400|transcript|PfDd2_030008400-t41_1|protein_coding||c.-2621C>A|||||2621|,A|downstream_gene_variant|MODIFIER|PfDd2_030008200|PfDd2_030008200|transcript|PfDd2_030008200-t41_1|protein_coding||c.*1482C>A|||||…	47	105	99	106	15	0	0	0	43.77
PfDd2_03	182841	.	T	A	3	no	0/1	0/0	0/0	0/0			No	A|upstream_gene_variant|MODIFIER|PfDd2_030009000|PfDd2_030009000|transcript|PfDd2_030009000-t41_1|protein_coding||c.-938A>T|||||938|,A|upstream_gene_variant|MODIFIER|PfDd2_030009100|PfDd2_030009100|transcript|PfDd2_030009100-t41_1|protein_coding||c.-2002T>A|||||2002|,A|downstream_gene_variant|MODIFIER|PfDd2_030009200|PfDd2_030009200|transcript|PfDd2_030009200-t41_1|protein_coding||c.*4780A>T|||||…	211	244	229	250	27	0	0	0	352.77
PfDd2_03	297516	.	A	T	3	no	0/1	0/0	0/0	0/0			No	T|upstream_gene_variant|MODIFIER|PfDd2_030012100|PfDd2_030012100|transcript|PfDd2_030012100-t41_1|protein_coding||c.-3774T>A|||||3774|,T|upstream_gene_variant|MODIFIER|PfDd2_030012200|PfDd2_030012200|transcript|PfDd2_030012200-t41_1|protein_coding||c.-890T>A|||||890|,T|upstream_gene_variant|MODIFIER|PfDd2_030012300|PfDd2_030012300|transcript|PfDd2_030012300-t41_1|protein_coding||c.-1640A>T|||||16…	192	245	248	241	18	0	0	0	62.77
PfDd2_03	381287	.	C	A	3	no	0/1	0/0	0/0	0/0			No	A|upstream_gene_variant|MODIFIER|PfDd2_030014500|PfDd2_030014500|transcript|PfDd2_030014500-t41_1|protein_coding||c.-1574C>A|||||1574|,A|downstream_gene_variant|MODIFIER|PfDd2_030014300|PfDd2_030014300|transcript|PfDd2_030014300-t41_1|protein_coding||c.*768C>A|||||768|,A|downstream_gene_variant|MODIFIER|PfDd2_030014400:snoRNA|PfDd2_030014400:snoRNA|transcript|PfDd2_030014400:snoRNA-t41_1|snoRNA||…	119	153	156	159	27	0	0	0	31.77
PfDd2_03	426299	.	A	G	3	no	0/1	0/0	0/0	0/0			No	G|upstream_gene_variant|MODIFIER|PfDd2_030015400|PfDd2_030015400|transcript|PfDd2_030015400-t41_1|protein_coding||c.-641A>G|||||641|,G|downstream_gene_variant|MODIFIER|PfDd2_030015300|PfDd2_030015300|transcript|PfDd2_030015300-t41_1|protein_coding||c.*403A>G|||||403|,G|intergenic_region|MODIFIER|PfDd2_030015300-PfDd2_030015400|PfDd2_030015300-PfDd2_030015400|intergenic_region|PfDd2_030015300-PfDd…	97	117	132	142	15	0	0	0	174.77
PfDd2_03	469214	.	G	T	3	no	0/0	0/1	0/1	0/1			No	T|splice_region_variant&intron_variant|LOW|PfDd2_030016400|PfDd2_030016400|transcript|PfDd2_030016400-t41_1|protein_coding|1/1|c.424-6G>T||||||	97	98	80	104	0	20	16	17	248.77
PfDd2_03	524865	.	G	T	3	no	0/1	0/0	0/0	0/0			No	T|upstream_gene_variant|MODIFIER|PfDd2_030018200|PfDd2_030018200|transcript|PfDd2_030018200-t41_1|protein_coding||c.-1263C>A|||||1263|,T|upstream_gene_variant|MODIFIER|PfDd2_030018300|PfDd2_030018300|transcript|PfDd2_030018300-t41_1|protein_coding||c.-7C>A|||||7|,T|upstream_gene_variant|MODIFIER|PfDd2_030018500|PfDd2_030018500|transcript|PfDd2_030018500-t41_1|protein_coding||c.-3533G>T|||||3533|,…	92	173	186	162	14	0	0	0	112.77
PfDd2_03	531323	.	A	T	3	no	0/1	0/0	0/0	0/0			No	T|upstream_gene_variant|MODIFIER|PfDd2_030018400|PfDd2_030018400|transcript|PfDd2_030018400-t41_1|protein_coding||c.-3446T>A|||||3446|,T|downstream_gene_variant|MODIFIER|PfDd2_030018500|PfDd2_030018500|transcript|PfDd2_030018500-t41_1|protein_coding||c.*172A>T|||||172|,T|downstream_gene_variant|MODIFIER|PfDd2_030018600|PfDd2_030018600|transcript|PfDd2_030018600-t41_1|protein_coding||c.*403T>A||||…	99	165	135	155	19	0	0	0	80.77
PfDd2_03	567983	.	C	A	3	no	0/1	0/0	0/0	0/0			No	A|downstream_gene_variant|MODIFIER|PfDd2_030019500|PfDd2_030019500|transcript|PfDd2_030019500-t41_1|protein_coding||c.*3118C>A|||||3118|,A|downstream_gene_variant|MODIFIER|PfDd2_030019600|PfDd2_030019600|transcript|PfDd2_030019600-t41_1|protein_coding||c.*957C>A|||||957|,A|downstream_gene_variant|MODIFIER|PfDd2_030019700|PfDd2_030019700|transcript|PfDd2_030019700-t41_1|protein_coding||c.*679G>T||…	85	139	141	152	24	0	0	0	76.77
PfDd2_03	623738	.	A	G	3	no	0/1	0/0	0/0	0/0			No	G|upstream_gene_variant|MODIFIER|PfDd2_030020800|PfDd2_030020800|transcript|PfDd2_030020800-t41_1|protein_coding||c.-1534T>C|||||1534|,G|upstream_gene_variant|MODIFIER|PfDd2_030020900|PfDd2_030020900|transcript|PfDd2_030020900-t41_1|protein_coding||c.-64A>G|||||64|,G|upstream_gene_variant|MODIFIER|PfDd2_030021100|PfDd2_030021100|transcript|PfDd2_030021100-t41_1|protein_coding||c.-4560A>G|||||4560…	71	76	76	68	9	0	0	0	132.77
PfDd2_03	655752	.	A	T	3	no	0/0	0/1	0/1	0/1			No	T|upstream_gene_variant|MODIFIER|PfDd2_030021800|PfDd2_030021800|transcript|PfDd2_030021800-t41_1|protein_coding||c.-1498A>T|||||1498|,T|downstream_gene_variant|MODIFIER|PfDd2_030021700|PfDd2_030021700|transcript|PfDd2_030021700-t41_1|protein_coding||c.*716A>T|||||716|,T|downstream_gene_variant|MODIFIER|PfDd2_030021900|PfDd2_030021900|transcript|PfDd2_030021900-t41_1|protein_coding||c.*2878T>A|||…	216	192	184	191	0	18	20	18	68.77
PfDd2_03	658145	.	A	T	3	no	0/1	0/0	0/0	0/0			No	T|downstream_gene_variant|MODIFIER|PfDd2_030021700|PfDd2_030021700|transcript|PfDd2_030021700-t41_1|protein_coding||c.*3109A>T|||||3109|,T|downstream_gene_variant|MODIFIER|PfDd2_030021800|PfDd2_030021800|transcript|PfDd2_030021800-t41_1|protein_coding||c.*275A>T|||||275|,T|downstream_gene_variant|MODIFIER|PfDd2_030021900|PfDd2_030021900|transcript|PfDd2_030021900-t41_1|protein_coding||c.*485T>A||…	55	63	64	68	13	0	0	0	62.77
PfDd2_03	663493	.	A	T	3	no	0/1	0/0	0/0	0/0			No	T|upstream_gene_variant|MODIFIER|PfDd2_030021900|PfDd2_030021900|transcript|PfDd2_030021900-t41_1|protein_coding||c.-2826T>A|||||2826|,T|upstream_gene_variant|MODIFIER|PfDd2_030022000|PfDd2_030022000|transcript|PfDd2_030022000-t41_1|protein_coding||c.-411T>A|||||411|,T|upstream_gene_variant|MODIFIER|PfDd2_030022100|PfDd2_030022100|transcript|PfDd2_030022100-t41_1|protein_coding||c.-2089A>T|||||20…	156	192	186	170	15	0	0	0	65.77
PfDd2_03	702053	.	C	A	3	no	0/1	0/0	0/0	0/0			No	A|upstream_gene_variant|MODIFIER|PfDd2_030022600|PfDd2_030022600|transcript|PfDd2_030022600-t41_1|protein_coding||c.-865G>T|||||865|,A|upstream_gene_variant|MODIFIER|PfDd2_030022700|PfDd2_030022700|transcript|PfDd2_030022700-t41_1|protein_coding||c.-2319C>A|||||2319|,A|intergenic_region|MODIFIER|PfDd2_030022600-PfDd2_030022700|PfDd2_030022600-PfDd2_030022700|intergenic_region|PfDd2_030022600-PfDd…	19	41	32	43	5	0	0	0	35.77
PfDd2_03	768582	.	G	A	3	no	0/1	0/0	0/0	0/0			No	A|upstream_gene_variant|MODIFIER|PfDd2_030023700|PfDd2_030023700|transcript|PfDd2_030023700-t41_1|protein_coding||c.-3091C>T|||||3091|,A|upstream_gene_variant|MODIFIER|PfDd2_030023900|PfDd2_030023900|transcript|PfDd2_030023900-t41_1|protein_coding||c.-614G>A|||||614|,A|downstream_gene_variant|MODIFIER|PfDd2_030023800|PfDd2_030023800|transcript|PfDd2_030023800-t41_1|protein_coding||c.*453G>A|||||4…	146	188	180	178	14	0	0	0	57.77
PfDd2_03	794912	.	G	T	3	no	0/0	0/1	0/1	0/1			No	T|upstream_gene_variant|MODIFIER|PfDd2_030024700|PfDd2_030024700|transcript|PfDd2_030024700-t41_1|protein_coding||c.-2127G>T|||||2127|,T|upstream_gene_variant|MODIFIER|PfDd2_030024800|PfDd2_030024800|transcript|PfDd2_030024800-t41_1|protein_coding||c.-4883G>T|||||4883|,T|downstream_gene_variant|MODIFIER|PfDd2_030024500|PfDd2_030024500|transcript|PfDd2_030024500-t41_1|protein_coding||c.*1548G>T|||…	214	166	169	153	0	47	62	63	181.77
PfDd2_03	815008	.	C	A	3	no	0/0	0/1	0/1	0/1			No	A|upstream_gene_variant|MODIFIER|PfDd2_030024900|PfDd2_030024900|transcript|PfDd2_030024900-t41_1|protein_coding||c.-3443G>T|||||3443|,A|upstream_gene_variant|MODIFIER|PfDd2_030025000|PfDd2_030025000|transcript|PfDd2_030025000-t41_1|protein_coding||c.-1222G>T|||||1222|,A|upstream_gene_variant|MODIFIER|PfDd2_030025100|PfDd2_030025100|transcript|PfDd2_030025100-t41_1|protein_coding||c.-1266C>A|||||…	115	81	87	98	0	16	20	12	42.77
PfDd2_03	879024	.	G	T	3	no	0/0	0/1	0/1	0/1			No	T|upstream_gene_variant|MODIFIER|PfDd2_030026600|PfDd2_030026600|transcript|PfDd2_030026600-t41_1|protein_coding||c.-503C>A|||||503|,T|upstream_gene_variant|MODIFIER|PfDd2_030026700|PfDd2_030026700|transcript|PfDd2_030026700-t41_1|protein_coding||c.-376G>T|||||376|,T|downstream_gene_variant|MODIFIER|PfDd2_030026500|PfDd2_030026500|transcript|PfDd2_030026500-t41_1|protein_coding||c.*4223G>T|||||42…	134	148	174	172	0	25	29	23	294.77
PfDd2_03	956601	.	G	T	3	no	0/0	0/1	0/1	0/1			No	T|upstream_gene_variant|MODIFIER|PfDd2_030028400|PfDd2_030028400|transcript|PfDd2_030028400-t41_1|protein_coding||c.-402G>T|||||402|,T|downstream_gene_variant|MODIFIER|PfDd2_030028200|PfDd2_030028200|transcript|PfDd2_030028200-t41_1|protein_coding||c.*2796G>T|||||2796|,T|downstream_gene_variant|MODIFIER|PfDd2_030028300|PfDd2_030028300|transcript|PfDd2_030028300-t41_1|protein_coding||c.*402G>T||||…	97	100	89	112	0	38	35	50	264.77
PfDd2_03	1002407	.	G	T	3	no	0/1	0/0	0/0	0/0			No	T|downstream_gene_variant|MODIFIER|PfDd2_030029600|PfDd2_030029600|transcript|PfDd2_030029600-t41_1|protein_coding||c.*4400G>T|||||4400|,T|downstream_gene_variant|MODIFIER|PfDd2_030029700|PfDd2_030029700|transcript|PfDd2_030029700-t41_1|protein_coding||c.*1135G>T|||||1135|,T|downstream_gene_variant|MODIFIER|PfDd2_030029800|PfDd2_030029800|transcript|PfDd2_030029800-t41_1|protein_coding||c.*730C>A…	51	109	124	126	27	0	0	0	54.77
PfDd2_04	194	.	A	G	3	no	0/1	0/0	0/0	0/0			No	G|upstream_gene_variant|MODIFIER|PfDd2_040005000|PfDd2_040005000|transcript|PfDd2_040005000-t41_1|protein_coding||c.-1058A>G|||||1058|WARNING_TRANSCRIPT_NO_START_CODON,G|downstream_gene_variant|MODIFIER|PfDd2_040005100|PfDd2_040005100|transcript|PfDd2_040005100-t41_1|protein_coding||c.*3289T>C|||||3289|,G|intergenic_region|MODIFIER|CHR_START-PfDd2_040005000|CHR_START-PfDd2_040005000|intergenic_re…	227	238	237	228	14	0	0	0	43.77
PfDd2_04	215	.	A	C	3	no	0/1	0/0	0/0	0/0			No	C|upstream_gene_variant|MODIFIER|PfDd2_040005000|PfDd2_040005000|transcript|PfDd2_040005000-t41_1|protein_coding||c.-1037A>C|||||1037|WARNING_TRANSCRIPT_NO_START_CODON,C|downstream_gene_variant|MODIFIER|PfDd2_040005100|PfDd2_040005100|transcript|PfDd2_040005100-t41_1|protein_coding||c.*3268T>G|||||3268|,C|intergenic_region|MODIFIER|CHR_START-PfDd2_040005000|CHR_START-PfDd2_040005000|intergenic_re…	219	239	235	228	15	0	0	0	50.77
PfDd2_04	252	.	C	A	3	no	0/1	0/0	0/0	0/0			No	A|upstream_gene_variant|MODIFIER|PfDd2_040005000|PfDd2_040005000|transcript|PfDd2_040005000-t41_1|protein_coding||c.-1000C>A|||||1000|WARNING_TRANSCRIPT_NO_START_CODON,A|downstream_gene_variant|MODIFIER|PfDd2_040005100|PfDd2_040005100|transcript|PfDd2_040005100-t41_1|protein_coding||c.*3231G>T|||||3231|,A|intergenic_region|MODIFIER|CHR_START-PfDd2_040005000|CHR_START-PfDd2_040005000|intergenic_re…	210	237	235	231	17	0	0	0	36.77
PfDd2_04	571	.	A	C	3	no	0/1	0/0	0/0	0/0			No	C|upstream_gene_variant|MODIFIER|PfDd2_040005000|PfDd2_040005000|transcript|PfDd2_040005000-t41_1|protein_coding||c.-681A>C|||||681|WARNING_TRANSCRIPT_NO_START_CODON,C|downstream_gene_variant|MODIFIER|PfDd2_040005100|PfDd2_040005100|transcript|PfDd2_040005100-t41_1|protein_coding||c.*2912T>G|||||2912|,C|intergenic_region|MODIFIER|CHR_START-PfDd2_040005000|CHR_START-PfDd2_040005000|intergenic_regi…	231	243	244	245	14	0	0	0	59.77
PfDd2_04	610	.	G	A	3	no	0/1	0/0	0/0	0/0			No	A|upstream_gene_variant|MODIFIER|PfDd2_040005000|PfDd2_040005000|transcript|PfDd2_040005000-t41_1|protein_coding||c.-642G>A|||||642|WARNING_TRANSCRIPT_NO_START_CODON,A|downstream_gene_variant|MODIFIER|PfDd2_040005100|PfDd2_040005100|transcript|PfDd2_040005100-t41_1|protein_coding||c.*2873C>T|||||2873|,A|intergenic_region|MODIFIER|CHR_START-PfDd2_040005000|CHR_START-PfDd2_040005000|intergenic_regi…	218	238	237	231	16	0	0	0	51.77
PfDd2_04	868	.	A	G	3	no	0/1	0/0	0/0	0/0			No	G|upstream_gene_variant|MODIFIER|PfDd2_040005000|PfDd2_040005000|transcript|PfDd2_040005000-t41_1|protein_coding||c.-384A>G|||||384|WARNING_TRANSCRIPT_NO_START_CODON,G|downstream_gene_variant|MODIFIER|PfDd2_040005100|PfDd2_040005100|transcript|PfDd2_040005100-t41_1|protein_coding||c.*2615T>C|||||2615|,G|intergenic_region|MODIFIER|CHR_START-PfDd2_040005000|CHR_START-PfDd2_040005000|intergenic_regi…	202	235	239	235	28	0	0	0	56.77
PfDd2_04	108937	.	A	T	3	no	0/1	0/0	0/0	0/0			No	T|upstream_gene_variant|MODIFIER|PfDd2_040007400|PfDd2_040007400|transcript|PfDd2_040007400-t41_1|protein_coding||c.-1186T>A|||||1186|,T|downstream_gene_variant|MODIFIER|PfDd2_040007300|PfDd2_040007300|transcript|PfDd2_040007300-t41_1|protein_coding||c.*2894A>T|||||2894|,T|intergenic_region|MODIFIER|PfDd2_040007400-PfDd2_040007500|PfDd2_040007400-PfDd2_040007500|intergenic_region|PfDd2_040007400-…	104	140	144	120	15	0	0	0	145.77
PfDd2_04	199210	.	T	A	3	no	0/1	0/0	0/0	0/0			No	A|upstream_gene_variant|MODIFIER|PfDd2_040009700|PfDd2_040009700|transcript|PfDd2_040009700-t41_1|protein_coding||c.-3091A>T|||||3091|,A|upstream_gene_variant|MODIFIER|PfDd2_040009800|PfDd2_040009800|transcript|PfDd2_040009800-t41_1|protein_coding||c.-587A>T|||||587|,A|downstream_gene_variant|MODIFIER|PfDd2_040009900|PfDd2_040009900|transcript|PfDd2_040009900-t41_1|protein_coding||c.*841A>T|||||8…	107	92	115	119	11	0	0	0	35.77
PfDd2_04	354327	.	C	A	3	no	0/1	0/0	0/0	0/0			No	A|upstream_gene_variant|MODIFIER|PfDd2_040013200|PfDd2_040013200|transcript|PfDd2_040013200-t41_1|protein_coding||c.-1448G>T|||||1448|,A|upstream_gene_variant|MODIFIER|PfDd2_040013300|PfDd2_040013300|transcript|PfDd2_040013300-t41_1|protein_coding||c.-203G>T|||||203|,A|upstream_gene_variant|MODIFIER|PfDd2_040013400|PfDd2_040013400|transcript|PfDd2_040013400-t41_1|protein_coding||c.-2524C>A|||||25…	102	151	157	143	44	0	0	0	59.77
PfDd2_04	438731	.	G	T	3	no	0/1	0/0	0/0	0/0			No	T|upstream_gene_variant|MODIFIER|PfDd2_040015800|PfDd2_040015800|transcript|PfDd2_040015800-t41_1|protein_coding||c.-2387C>A|||||2387|,T|upstream_gene_variant|MODIFIER|PfDd2_040015900|PfDd2_040015900|transcript|PfDd2_040015900-t41_1|protein_coding||c.-50G>T|||||50|,T|downstream_gene_variant|MODIFIER|PfDd2_040015700|PfDd2_040015700|transcript|PfDd2_040015700-t41_1|protein_coding||c.*3417G>T|||||34…	76	128	133	148	41	0	0	0	63.77
PfDd2_04	464253	.	T	A	3	no	0/0	0/1	0/1	0/1			No	A|downstream_gene_variant|MODIFIER|PfDd2_040016300|PfDd2_040016300|transcript|PfDd2_040016300-t41_1|protein_coding||c.*526T>A|||||526|,A|downstream_gene_variant|MODIFIER|PfDd2_040016400|PfDd2_040016400|transcript|PfDd2_040016400-t41_1|protein_coding||c.*65A>T|||||65|,A|downstream_gene_variant|MODIFIER|PfDd2_040016500|PfDd2_040016500|transcript|PfDd2_040016500-t41_1|protein_coding||c.*1537A>T|||||…	160	137	152	161	0	34	47	36	123.77
PfDd2_04	464963	.	A	T	3	no	0/0	0/1	0/1	0/1			No	T|upstream_gene_variant|MODIFIER|PfDd2_040016400|PfDd2_040016400|transcript|PfDd2_040016400-t41_1|protein_coding||c.-28T>A|||||28|,T|downstream_gene_variant|MODIFIER|PfDd2_040016300|PfDd2_040016300|transcript|PfDd2_040016300-t41_1|protein_coding||c.*1236A>T|||||1236|,T|downstream_gene_variant|MODIFIER|PfDd2_040016500|PfDd2_040016500|transcript|PfDd2_040016500-t41_1|protein_coding||c.*827T>A|||||8…	160	141	143	136	0	18	17	19	91.77
PfDd2_04	569758	.	C	A	3	no	0/1	0/0	0/0	0/0			No	A|upstream_gene_variant|MODIFIER|PfDd2_040018800|PfDd2_040018800|transcript|PfDd2_040018800-t41_1|protein_coding||c.-2526G>T|||||2526|,A|upstream_gene_variant|MODIFIER|PfDd2_040018900|PfDd2_040018900|transcript|PfDd2_040018900-t41_1|protein_coding||c.-135G>T|||||135|,A|upstream_gene_variant|MODIFIER|PfDd2_040019000|PfDd2_040019000|transcript|PfDd2_040019000-t41_1|protein_coding||c.-1188C>A|||||11…	90	139	169	150	41	0	0	0	76.77
PfDd2_04	696897	.	T	A	3	no	0/1	0/0	0/0	0/0			No	A|upstream_gene_variant|MODIFIER|PfDd2_040022300|PfDd2_040022300|transcript|PfDd2_040022300-t41_1|protein_coding||c.-2263A>T|||||2263|,A|upstream_gene_variant|MODIFIER|PfDd2_040022400|PfDd2_040022400|transcript|PfDd2_040022400-t41_1|protein_coding||c.-184T>A|||||184|,A|downstream_gene_variant|MODIFIER|PfDd2_040022200|PfDd2_040022200|transcript|PfDd2_040022200-t41_1|protein_coding||c.*4838T>A|||||…	139	180	197	194	20	0	0	0	71.77
PfDd2_04	815571	.	C	A	3	no	0/1	0/0	0/0	0/0			No	A|upstream_gene_variant|MODIFIER|PfDd2_040024800|PfDd2_040024800|transcript|PfDd2_040024800-t41_1|protein_coding||c.-4387C>A|||||4387|,A|downstream_gene_variant|MODIFIER|PfDd2_040024600|PfDd2_040024600|transcript|PfDd2_040024600-t41_1|protein_coding||c.*347C>A|||||347|,A|downstream_gene_variant|MODIFIER|PfDd2_040024700|PfDd2_040024700|transcript|PfDd2_040024700-t41_1|protein_coding||c.*209G>T||||…	59	107	122	119	27	0	0	0	34.77
PfDd2_04	823365	.	T	A	3	no	0/1	0/0	0/0	0/0			No	A|upstream_gene_variant|MODIFIER|PfDd2_040025100|PfDd2_040025100|transcript|PfDd2_040025100-t41_1|protein_coding||c.-3780T>A|||||3780|,A|downstream_gene_variant|MODIFIER|PfDd2_040024800|PfDd2_040024800|transcript|PfDd2_040024800-t41_1|protein_coding||c.*2281T>A|||||2281|,A|downstream_gene_variant|MODIFIER|PfDd2_040024900|PfDd2_040024900|transcript|PfDd2_040024900-t41_1|protein_coding||c.*47T>A|||…	90	130	137	158	15	0	0	0	150.77
PfDd2_04	1003888	.	G	A,T	3	no	0/1	0/0	0/2	0/2			No	A|upstream_gene_variant|MODIFIER|PfDd2_040028600|PfDd2_040028600|transcript|PfDd2_040028600-t41_1|protein_coding||c.-394C>T|||||394|,T|upstream_gene_variant|MODIFIER|PfDd2_040028600|PfDd2_040028600|transcript|PfDd2_040028600-t41_1|protein_coding||c.-394C>A|||||394|,A|downstream_gene_variant|MODIFIER|PfDd2_040028700|PfDd2_040028700|transcript|PfDd2_040028700-t41_1|protein_coding||c.*4404C>T|||||44…	84	135	113	130	65	0	71	95	73.23
PfDd2_05	182	.	T	G	3	no	0/1	0/0	0/0	0/0			No	G|upstream_gene_variant|MODIFIER|PfDd2_050005000|PfDd2_050005000|transcript|PfDd2_050005000-t41_1|protein_coding||c.-4732T>G|||||4732|,G|intergenic_region|MODIFIER|CHR_START-PfDd2_050005000|CHR_START-PfDd2_050005000|intergenic_region|CHR_START-PfDd2_050005000|||n.182T>G||||||	207	150	129	97	16	0	0	0	119.77
PfDd2_05	310	.	G	A	3	no	0/1	0/0	0/0	0/0			No	A|upstream_gene_variant|MODIFIER|PfDd2_050005000|PfDd2_050005000|transcript|PfDd2_050005000-t41_1|protein_coding||c.-4604G>A|||||4604|,A|intergenic_region|MODIFIER|CHR_START-PfDd2_050005000|CHR_START-PfDd2_050005000|intergenic_region|CHR_START-PfDd2_050005000|||n.310G>A||||||	197	212	180	198	29	0	0	0	55.77
PfDd2_05	85495	.	C	A	3	no	0/1	0/0	0/0	0/0			No	A|downstream_gene_variant|MODIFIER|PfDd2_050006600|PfDd2_050006600|transcript|PfDd2_050006600-t41_1|protein_coding||c.*459C>A|||||459|,A|downstream_gene_variant|MODIFIER|PfDd2_050006700|PfDd2_050006700|transcript|PfDd2_050006700-t41_1|protein_coding||c.*855G>T|||||855|,A|downstream_gene_variant|MODIFIER|PfDd2_050006800|PfDd2_050006800|transcript|PfDd2_050006800-t41_1|protein_coding||c.*3762G>T|||…	121	162	194	145	31	0	0	0	42.77
PfDd2_05	263767	.	A	T	3	no	0/1	0/0	0/0	0/0			No	T|upstream_gene_variant|MODIFIER|PfDd2_050011000|PfDd2_050011000|transcript|PfDd2_050011000-t41_1|protein_coding||c.-3158T>A|||||3158|,T|upstream_gene_variant|MODIFIER|PfDd2_050011300|PfDd2_050011300|transcript|PfDd2_050011300-t41_1|protein_coding||c.-1016A>T|||||1016|,T|downstream_gene_variant|MODIFIER|PfDd2_050011100|PfDd2_050011100|transcript|PfDd2_050011100-t41_1|protein_coding||c.*1335A>T|||…	221	237	242	249	26	0	0	0	243.77
PfDd2_05	292691	.	A	T	3	no	0/1	0/0	0/0	0/0			No	T|downstream_gene_variant|MODIFIER|PfDd2_050011700|PfDd2_050011700|transcript|PfDd2_050011700-t41_1|protein_coding||c.*4347A>T|||||4347|,T|downstream_gene_variant|MODIFIER|PfDd2_050011900|PfDd2_050011900|transcript|PfDd2_050011900-t41_1|protein_coding||c.*1059T>A|||||1059|,T|downstream_gene_variant|MODIFIER|PfDd2_050012000|PfDd2_050012000|transcript|PfDd2_050012000-t41_1|protein_coding||c.*4992T>…	116	143	157	148	17	0	0	0	32.77
PfDd2_05	301157	.	T	A	3	no	0/1	0/0	0/0	0/0			No	A|upstream_gene_variant|MODIFIER|PfDd2_050012000|PfDd2_050012000|transcript|PfDd2_050012000-t41_1|protein_coding||c.-2704A>T|||||2704|,A|upstream_gene_variant|MODIFIER|PfDd2_050012100|PfDd2_050012100|transcript|PfDd2_050012100-t41_1|protein_coding||c.-273A>T|||||273|,A|downstream_gene_variant|MODIFIER|PfDd2_050012200|PfDd2_050012200|transcript|PfDd2_050012200-t41_1|protein_coding||c.*2262A>T|||||…	96	132	122	133	21	0	0	0	46.77
PfDd2_05	315031	.	T	A	3	no	0/1	0/0	0/0	0/0			No	A|upstream_gene_variant|MODIFIER|PfDd2_050012400|PfDd2_050012400|transcript|PfDd2_050012400-t41_1|protein_coding||c.-3329A>T|||||3329|,A|upstream_gene_variant|MODIFIER|PfDd2_050012500|PfDd2_050012500|transcript|PfDd2_050012500-t41_1|protein_coding||c.-645A>T|||||645|,A|upstream_gene_variant|MODIFIER|PfDd2_050012600|PfDd2_050012600|transcript|PfDd2_050012600-t41_1|protein_coding||c.-3021T>A|||||30…	128	178	173	190	23	0	0	0	34.77
PfDd2_05	347346	.	G	A	3	no	0/1	0/0	0/0	0/0			No	A|upstream_gene_variant|MODIFIER|PfDd2_050013200|PfDd2_050013200|transcript|PfDd2_050013200-t41_1|protein_coding||c.-3054C>T|||||3054|,A|upstream_gene_variant|MODIFIER|PfDd2_050013300|PfDd2_050013300|transcript|PfDd2_050013300-t41_1|protein_coding||c.-120G>A|||||120|,A|upstream_gene_variant|MODIFIER|PfDd2_050013400|PfDd2_050013400|transcript|PfDd2_050013400-t41_1|protein_coding||c.-2836G>A|||||28…	112	138	144	131	11	0	0	0	37.77
PfDd2_05	392657	.	G	T	3	no	0/1	0/0	0/0	0/0			No	T|downstream_gene_variant|MODIFIER|PfDd2_050014100|PfDd2_050014100|transcript|PfDd2_050014100-t41_1|protein_coding||c.*1460G>T|||||1460|,T|downstream_gene_variant|MODIFIER|PfDd2_050014300|PfDd2_050014300|transcript|PfDd2_050014300-t41_1|protein_coding||c.*998C>A|||||998|,T|downstream_gene_variant|MODIFIER|PfDd2_050014400|PfDd2_050014400|transcript|PfDd2_050014400-t41_1|protein_coding||c.*2195C>A|…	151	208	216	218	18	0	0	0	80.77
PfDd2_05	407708	.	A	T	3	no	0/0	0/1	0/1	0/1			No	T|upstream_gene_variant|MODIFIER|PfDd2_050014400|PfDd2_050014400|transcript|PfDd2_050014400-t41_1|protein_coding||c.-3823T>A|||||3823|,T|upstream_gene_variant|MODIFIER|PfDd2_050014600|PfDd2_050014600|transcript|PfDd2_050014600-t41_1|protein_coding||c.-487A>T|||||487|,T|downstream_gene_variant|MODIFIER|PfDd2_050014500|PfDd2_050014500|transcript|PfDd2_050014500-t41_1|protein_coding||c.*100A>T|||||1…	138	129	131	113	0	39	42	38	279.77
PfDd2_05	468480	.	T	A	3	no	0/1	0/0	0/0	0/0			No	A|downstream_gene_variant|MODIFIER|PfDd2_050015700|PfDd2_050015700|transcript|PfDd2_050015700-t41_1|protein_coding||c.*3187T>A|||||3187|,A|downstream_gene_variant|MODIFIER|PfDd2_050015900|PfDd2_050015900|transcript|PfDd2_050015900-t41_1|protein_coding||c.*4069A>T|||||4069|,A|intron_variant|MODIFIER|PfDd2_050015800|PfDd2_050015800|transcript|PfDd2_050015800-t41_1|protein_coding|7/11|c.1530+37T>A||…	176	200	188	165	39	0	0	0	57.77
PfDd2_05	643047	.	C	T	3	no	0/1	0/0	0/0	0/0			No	T|splice_region_variant&intron_variant|LOW|PfDd2_050020300|PfDd2_050020300|transcript|PfDd2_050020300-t41_1|protein_coding|4/5|c.254-4C>T||||||,T|downstream_gene_variant|MODIFIER|PfDd2_050020200|PfDd2_050020200|transcript|PfDd2_050020200-t41_1|protein_coding||c.*2773C>T|||||2773|,T|downstream_gene_variant|MODIFIER|PfDd2_050020400|PfDd2_050020400|transcript|PfDd2_050020400-t41_1|protein_coding||c.…	60	108	76	93	11	0	0	0	98.77
PfDd2_05	658140	.	G	T	3	no	0/1	0/0	0/0	0/0			No	T|downstream_gene_variant|MODIFIER|PfDd2_050020500|PfDd2_050020500|transcript|PfDd2_050020500-t41_1|protein_coding||c.*1216G>T|||||1216|,T|downstream_gene_variant|MODIFIER|PfDd2_050020600|PfDd2_050020600|transcript|PfDd2_050020600-t41_1|protein_coding||c.*674C>A|||||674|,T|intergenic_region|MODIFIER|PfDd2_050020500-PfDd2_050020600|PfDd2_050020500-PfDd2_050020600|intergenic_region|PfDd2_050020500-…	87	125	129	134	16	0	0	0	55.77
PfDd2_05	717455	.	C	T	3	no	0/0	0/1	0/1	0/1			No	T|downstream_gene_variant|MODIFIER|PfDd2_050021800|PfDd2_050021800|transcript|PfDd2_050021800-t41_1|protein_coding||c.*62G>A|||||62|,T|downstream_gene_variant|MODIFIER|PfDd2_050021900|PfDd2_050021900|transcript|PfDd2_050021900-t41_1|protein_coding||c.*3028G>A|||||3028|,T|intergenic_region|MODIFIER|PfDd2_050021700-PfDd2_050021800|PfDd2_050021700-PfDd2_050021800|intergenic_region|PfDd2_050021700-Pf…	97	68	61	55	0	18	27	28	123.77
PfDd2_05	719927	.	T	G	3	no	0/1	0/0	0/0	0/0			No	G|upstream_gene_variant|MODIFIER|PfDd2_050021800|PfDd2_050021800|transcript|PfDd2_050021800-t41_1|protein_coding||c.-1420A>C|||||1420|,G|downstream_gene_variant|MODIFIER|PfDd2_050021900|PfDd2_050021900|transcript|PfDd2_050021900-t41_1|protein_coding||c.*556A>C|||||556|,G|downstream_gene_variant|MODIFIER|PfDd2_050022000|PfDd2_050022000|transcript|PfDd2_050022000-t41_1|protein_coding||c.*3229A>C|||…	91	118	104	110	8	0	0	0	44.77
PfDd2_05	823169	.	A	T	3	no	0/1	0/0	0/0	0/0			No	T|downstream_gene_variant|MODIFIER|PfDd2_050024500|PfDd2_050024500|transcript|PfDd2_050024500-t41_1|protein_coding||c.*3500A>T|||||3500|,T|downstream_gene_variant|MODIFIER|PfDd2_050024700|PfDd2_050024700|transcript|PfDd2_050024700-t41_1|protein_coding||c.*2229T>A|||||2229|,T|intron_variant|MODIFIER|PfDd2_050024600|PfDd2_050024600|transcript|PfDd2_050024600-t41_1|protein_coding|1/2|c.107-76A>T||||…	121	124	156	145	17	0	0	0	75.77
PfDd2_05	854687	.	C	A	3	no	0/0	0/1	0/1	0/1			No	A|upstream_gene_variant|MODIFIER|PfDd2_050025500|PfDd2_050025500|transcript|PfDd2_050025500-t41_1|protein_coding||c.-4826G>T|||||4826|,A|upstream_gene_variant|MODIFIER|PfDd2_050025600|PfDd2_050025600|transcript|PfDd2_050025600-t41_1|protein_coding||c.-888G>T|||||888|,A|downstream_gene_variant|MODIFIER|PfDd2_050025700|PfDd2_050025700|transcript|PfDd2_050025700-t41_1|protein_coding||c.*193G>T|||||1…	83	81	91	72	0	21	14	18	284.77
PfDd2_05	996988	.	C	T	3	no	0/1	0/0	0/0	0/0			No	T|downstream_gene_variant|MODIFIER|PfDd2_050028700|PfDd2_050028700|transcript|PfDd2_050028700-t41_1|protein_coding||c.*21C>T|||||21|,T|downstream_gene_variant|MODIFIER|PfDd2_050028800|PfDd2_050028800|transcript|PfDd2_050028800-t41_1|protein_coding||c.*1342G>A|||||1342|,T|intergenic_region|MODIFIER|PfDd2_050028700-PfDd2_050028800|PfDd2_050028700-PfDd2_050028800|intergenic_region|PfDd2_050028700-Pf…	76	106	131	112	7	0	0	0	33.77
PfDd2_05	1008739	.	A	T	3	no	0/1	0/0	0/0	0/0			No	T|upstream_gene_variant|MODIFIER|PfDd2_050029000|PfDd2_050029000|transcript|PfDd2_050029000-t41_1|protein_coding||c.-410A>T|||||410|,T|downstream_gene_variant|MODIFIER|PfDd2_050028900|PfDd2_050028900|transcript|PfDd2_050028900-t41_1|protein_coding||c.*1704A>T|||||1704|,T|downstream_gene_variant|MODIFIER|PfDd2_050029100|PfDd2_050029100|transcript|PfDd2_050029100-t41_1|protein_coding||c.*4776T>A|||…	58	91	92	107	9	0	0	0	47.77
PfDd2_05	1060938	.	G	T	3	no	0/1	0/0	0/0	0/0			No	T|upstream_gene_variant|MODIFIER|PfDd2_050030200|PfDd2_050030200|transcript|PfDd2_050030200-t41_1|protein_coding||c.-2103C>A|||||2103|,T|upstream_gene_variant|MODIFIER|PfDd2_050030300|PfDd2_050030300|transcript|PfDd2_050030300-t41_1|protein_coding||c.-1577G>T|||||1577|,T|downstream_gene_variant|MODIFIER|PfDd2_050030100|PfDd2_050030100|transcript|PfDd2_050030100-t41_1|protein_coding||c.*4770G>T|||…	95	242	245	249	66	0	0	0	70.77
PfDd2_05	1083580	.	G	T	3	no	0/1	0/0	0/0	0/0			No	T|upstream_gene_variant|MODIFIER|PfDd2_050030900|PfDd2_050030900|transcript|PfDd2_050030900-t41_1|protein_coding||c.-664C>A|||||664|,T|upstream_gene_variant|MODIFIER|PfDd2_050031000|PfDd2_050031000|transcript|PfDd2_050031000-t41_1|protein_coding||c.-752G>T|||||752|,T|downstream_gene_variant|MODIFIER|PfDd2_050030800|PfDd2_050030800|transcript|PfDd2_050030800-t41_1|protein_coding||c.*3297G>T|||||32…	42	100	127	130	19	0	0	0	88.77
PfDd2_05	1094087	.	A	T	3	no	0/1	0/0	0/0	0/0			No	T|upstream_gene_variant|MODIFIER|PfDd2_050031200|PfDd2_050031200|transcript|PfDd2_050031200-t41_1|protein_coding||c.-2916T>A|||||2916|,T|upstream_gene_variant|MODIFIER|PfDd2_050031400|PfDd2_050031400|transcript|PfDd2_050031400-t41_1|protein_coding||c.-1394A>T|||||1394|,T|downstream_gene_variant|MODIFIER|PfDd2_050031300|PfDd2_050031300|transcript|PfDd2_050031300-t41_1|protein_coding||c.*62A>T|||||…	85	120	112	118	9	0	0	0	80.77
PfDd2_05	1183492	.	C	A	3	no	0/0	0/1	0/1	0/1			No	A|downstream_gene_variant|MODIFIER|PfDd2_050033300|PfDd2_050033300|transcript|PfDd2_050033300-t41_1|protein_coding||c.*4040C>A|||||4040|,A|downstream_gene_variant|MODIFIER|PfDd2_050033400|PfDd2_050033400|transcript|PfDd2_050033400-t41_1|protein_coding||c.*893C>A|||||893|,A|downstream_gene_variant|MODIFIER|PfDd2_050033500|PfDd2_050033500|transcript|PfDd2_050033500-t41_1|protein_coding||c.*289G>T||…	129	105	98	103	0	33	38	37	366.77
PfDd2_05	1361656	.	C	A	3	no	0/1	0/0	0/0	0/0			No	A|upstream_gene_variant|MODIFIER|PfDd2_050037700|PfDd2_050037700|transcript|PfDd2_050037700-t41_1|protein_coding||c.-3934G>T|||||3934|,A|upstream_gene_variant|MODIFIER|PfDd2_050037800|PfDd2_050037800|transcript|PfDd2_050037800-t41_1|protein_coding||c.-825G>T|||||825|,A|upstream_gene_variant|MODIFIER|PfDd2_050038000|PfDd2_050038000|transcript|PfDd2_050038000-t41_1|protein_coding||c.-3979C>A|||||39…	84	125	126	108	25	0	0	0	43.77
PfDd2_06	230	.	A	G	3	no	0/1	0/0	0/0	0/0			No	G|downstream_gene_variant|MODIFIER|PfDd2_060005000|PfDd2_060005000|transcript|PfDd2_060005000-t41_1|protein_coding||c.*3060T>C|||||3060|,G|intergenic_region|MODIFIER|CHR_START-PfDd2_060005000|CHR_START-PfDd2_060005000|intergenic_region|CHR_START-PfDd2_060005000|||n.230A>G||||||	50	27	30	35	8	0	0	0	63.77
PfDd2_06	921	.	G	A	3	no	0/1	0/0	0/0	0/0			No	A|downstream_gene_variant|MODIFIER|PfDd2_060005000|PfDd2_060005000|transcript|PfDd2_060005000-t41_1|protein_coding||c.*2369C>T|||||2369|,A|intergenic_region|MODIFIER|CHR_START-PfDd2_060005000|CHR_START-PfDd2_060005000|intergenic_region|CHR_START-PfDd2_060005000|||n.921G>A||||||	209	239	232	225	19	0	0	0	47.77
PfDd2_06	127322	.	C	A	3	no	0/0	0/1	0/1	0/1			No	A|upstream_gene_variant|MODIFIER|PfDd2_060008300|PfDd2_060008300|transcript|PfDd2_060008300-t41_1|protein_coding||c.-3509G>T|||||3509|,A|downstream_gene_variant|MODIFIER|PfDd2_060008400|PfDd2_060008400|transcript|PfDd2_060008400-t41_1|protein_coding||c.*62C>A|||||62|,A|downstream_gene_variant|MODIFIER|PfDd2_060008500|PfDd2_060008500|transcript|PfDd2_060008500-t41_1|protein_coding||c.*107G>T|||||1…	97	100	103	94	0	15	21	30	33.77
PfDd2_06	188308	.	G	T	3	no	0/1	0/0	0/0	0/0			No	T|upstream_gene_variant|MODIFIER|PfDd2_060009500|PfDd2_060009500|transcript|PfDd2_060009500-t41_1|protein_coding||c.-2085C>A|||||2085|,T|upstream_gene_variant|MODIFIER|PfDd2_060009700|PfDd2_060009700|transcript|PfDd2_060009700-t41_1|protein_coding||c.-217C>A|||||217|,T|upstream_gene_variant|MODIFIER|PfDd2_060009800|PfDd2_060009800|transcript|PfDd2_060009800-t41_1|protein_coding||c.-315G>T|||||315…	77	133	124	134	16	0	0	0	34.77
PfDd2_06	245041	.	T	A	3	no	0/1	0/0	0/0	0/0			No	A|upstream_gene_variant|MODIFIER|PfDd2_060011300|PfDd2_060011300|transcript|PfDd2_060011300-t41_1|protein_coding||c.-1484A>T|||||1484|,A|downstream_gene_variant|MODIFIER|PfDd2_060011400|PfDd2_060011400|transcript|PfDd2_060011400-t41_1|protein_coding||c.*455A>T|||||455|,A|intergenic_region|MODIFIER|PfDd2_060011300-PfDd2_060011400|PfDd2_060011300-PfDd2_060011400|intergenic_region|PfDd2_060011300-Pf…	48	70	75	65	6	0	0	0	64.77
PfDd2_06	256909	.	G	A	3	no	0/1	0/0	0/0	0/0			No	A|upstream_gene_variant|MODIFIER|PfDd2_060011400|PfDd2_060011400|transcript|PfDd2_060011400-t41_1|protein_coding||c.-4038C>T|||||4038|,A|upstream_gene_variant|MODIFIER|PfDd2_060011500|PfDd2_060011500|transcript|PfDd2_060011500-t41_1|protein_coding||c.-200G>A|||||200|,A|intergenic_region|MODIFIER|PfDd2_060011400-PfDd2_060011500|PfDd2_060011400-PfDd2_060011500|intergenic_region|PfDd2_060011400-PfDd…	115	137	164	169	28	0	0	0	256.77
PfDd2_06	264744	.	G	A	3	no	0/0	0/1	0/1	0/1			No	A|upstream_gene_variant|MODIFIER|PfDd2_060011600|PfDd2_060011600|transcript|PfDd2_060011600-t41_1|protein_coding||c.-433C>T|||||433|,A|upstream_gene_variant|MODIFIER|PfDd2_060011800|PfDd2_060011800|transcript|PfDd2_060011800-t41_1|protein_coding||c.-4171G>A|||||4171|,A|downstream_gene_variant|MODIFIER|PfDd2_060011500|PfDd2_060011500|transcript|PfDd2_060011500-t41_1|protein_coding||c.*2668G>A|||||…	157	137	153	128	0	30	28	36	209.77
PfDd2_06	345311	.	C	A	3	no	0/1	0/0	0/0	0/0			No	A|upstream_gene_variant|MODIFIER|PfDd2_060013900|PfDd2_060013900|transcript|PfDd2_060013900-t41_1|protein_coding||c.-417C>A|||||417|,A|downstream_gene_variant|MODIFIER|PfDd2_060013800|PfDd2_060013800|transcript|PfDd2_060013800-t41_1|protein_coding||c.*1387C>A|||||1387|,A|intergenic_region|MODIFIER|PfDd2_060013800-PfDd2_060013900|PfDd2_060013800-PfDd2_060013900|intergenic_region|PfDd2_060013800-Pf…	95	84	124	107	20	0	0	0	34.77
PfDd2_06	366683	.	T	A	3	no	0/1	0/0	0/0	0/0			No	A|upstream_gene_variant|MODIFIER|PfDd2_060014000|PfDd2_060014000|transcript|PfDd2_060014000-t41_1|protein_coding||c.-274A>T|||||274|,A|upstream_gene_variant|MODIFIER|PfDd2_060014100|PfDd2_060014100|transcript|PfDd2_060014100-t41_1|protein_coding||c.-2016T>A|||||2016|,A|downstream_gene_variant|MODIFIER|PfDd2_060013900|PfDd2_060013900|transcript|PfDd2_060013900-t41_1|protein_coding||c.*2611T>A|||||…	126	206	186	182	24	0	0	0	84.77
PfDd2_06	571203	.	G	A	3	no	0/1	0/0	0/0	0/0			No	A|upstream_gene_variant|MODIFIER|PfDd2_060019000|PfDd2_060019000|transcript|PfDd2_060019000-t41_1|protein_coding||c.-3825C>T|||||3825|,A|upstream_gene_variant|MODIFIER|PfDd2_060019100|PfDd2_060019100|transcript|PfDd2_060019100-t41_1|protein_coding||c.-199C>T|||||199|,A|downstream_gene_variant|MODIFIER|PfDd2_060019200|PfDd2_060019200|transcript|PfDd2_060019200-t41_1|protein_coding||c.*1404C>T|||||…	110	157	173	167	24	0	0	0	37.77
PfDd2_06	763629	.	C	A	3	no	0/1	0/0	0/0	0/0			No	A|upstream_gene_variant|MODIFIER|PfDd2_060023700|PfDd2_060023700|transcript|PfDd2_060023700-t41_1|protein_coding||c.-26G>T|||||26|,A|upstream_gene_variant|MODIFIER|PfDd2_060023800|PfDd2_060023800|transcript|PfDd2_060023800-t41_1|protein_coding||c.-1145C>A|||||1145|,A|upstream_gene_variant|MODIFIER|PfDd2_060023900|PfDd2_060023900|transcript|PfDd2_060023900-t41_1|protein_coding||c.-3357C>A|||||3357…	59	105	111	135	17	0	0	0	162.77
PfDd2_06	811319	.	G	T	3	no	0/1	0/0	0/0	0/0			No	T|upstream_gene_variant|MODIFIER|PfDd2_060024500|PfDd2_060024500|transcript|PfDd2_060024500-t41_1|protein_coding||c.-4805C>A|||||4805|,T|upstream_gene_variant|MODIFIER|PfDd2_060024700|PfDd2_060024700|transcript|PfDd2_060024700-t41_1|protein_coding||c.-329C>A|||||329|,T|upstream_gene_variant|MODIFIER|PfDd2_060024800|PfDd2_060024800|transcript|PfDd2_060024800-t41_1|protein_coding||c.-1998G>T|||||19…	91	108	117	128	17	0	0	0	50.77
PfDd2_06	891681	.	T	A	3	no	0/0	0/1	0/1	0/1			No	A|downstream_gene_variant|MODIFIER|PfDd2_060027500|PfDd2_060027500|transcript|PfDd2_060027500-t41_1|protein_coding||c.*34T>A|||||34|,A|downstream_gene_variant|MODIFIER|PfDd2_060027600|PfDd2_060027600|transcript|PfDd2_060027600-t41_1|protein_coding||c.*1063A>T|||||1063|,A|intergenic_region|MODIFIER|PfDd2_060027500-PfDd2_060027600|PfDd2_060027500-PfDd2_060027600|intergenic_region|PfDd2_060027500-Pf…	105	118	109	105	0	16	20	14	75.77
PfDd2_06	921143	.	C	A	3	no	0/1	0/0	0/0	0/0			No	A|splice_region_variant&intron_variant|LOW|PfDd2_060028200|PfDd2_060028200|transcript|PfDd2_060028200-t41_1|protein_coding|5/8|c.419-6G>T||||||,A|upstream_gene_variant|MODIFIER|PfDd2_060028000|PfDd2_060028000|transcript|PfDd2_060028000-t41_1|protein_coding||c.-4965G>T|||||4965|,A|upstream_gene_variant|MODIFIER|PfDd2_060028100|PfDd2_060028100|transcript|PfDd2_060028100-t41_1|protein_coding||c.-212…	114	140	137	148	25	0	0	0	66.77
PfDd2_06	922596	.	C	A	3	no	0/1	0/0	0/0	0/0			No	A|upstream_gene_variant|MODIFIER|PfDd2_060028100|PfDd2_060028100|transcript|PfDd2_060028100-t41_1|protein_coding||c.-3575G>T|||||3575|,A|upstream_gene_variant|MODIFIER|PfDd2_060028200|PfDd2_060028200|transcript|PfDd2_060028200-t41_1|protein_coding||c.-190G>T|||||190|,A|upstream_gene_variant|MODIFIER|PfDd2_060028300|PfDd2_060028300|transcript|PfDd2_060028300-t41_1|protein_coding||c.-1708C>A|||||17…	82	124	126	131	18	0	0	0	33.77
PfDd2_06	1288808	.	G	T	3	no	0/1	0/0	0/0	0/0			No	T|upstream_gene_variant|MODIFIER|PfDd2_060036100|PfDd2_060036100|transcript|PfDd2_060036100-t41_1|protein_coding||c.-3888C>A|||||3888|,T|upstream_gene_variant|MODIFIER|PfDd2_060036200|PfDd2_060036200|transcript|PfDd2_060036200-t41_1|protein_coding||c.-984C>A|||||984|,T|upstream_gene_variant|MODIFIER|PfDd2_060036300|PfDd2_060036300|transcript|PfDd2_060036300-t41_1|transcribed_processed_pseudogene|…	76	126	127	112	38	0	0	0	50.77
PfDd2_07	167	.	G	A	3	no	0/1	0/0	0/0	0/0			No	A|intergenic_region|MODIFIER|CHR_START-PfDd2_070005300|CHR_START-PfDd2_070005300|intergenic_region|CHR_START-PfDd2_070005300|||n.167G>A||||||	199	221	192	216	29	0	0	0	84.77
PfDd2_07	208	.	A	G	3	no	0/0	0/1	0/1	0/1			No	G|intergenic_region|MODIFIER|CHR_START-PfDd2_070005300|CHR_START-PfDd2_070005300|intergenic_region|CHR_START-PfDd2_070005300|||n.208A>G||||||	163	94	67	95	0	29	22	24	147.77
PfDd2_07	23709	.	G	A	3	no	0/1	0/0	0/0	0/0			No	A|upstream_gene_variant|MODIFIER|PfDd2_070005400|PfDd2_070005400|transcript|PfDd2_070005400-t41_1|protein_coding||c.-1271C>T|||||1271|,A|downstream_gene_variant|MODIFIER|PfDd2_070005300|PfDd2_070005300|transcript|PfDd2_070005300-t41_1|protein_coding||c.*4437G>A|||||4437|,A|downstream_gene_variant|MODIFIER|PfDd2_070005500|PfDd2_070005500|transcript|PfDd2_070005500-t41_1|protein_coding||c.*902C>T||…	58	76	95	77	5	0	0	0	37.77
PfDd2_07	154729	.	C	T	3	no	0/1	0/0	0/0	0/0			No	T|upstream_gene_variant|MODIFIER|PfDd2_070008200|PfDd2_070008200|transcript|PfDd2_070008200-t41_1|protein_coding||c.-1767G>A|||||1767|,T|upstream_gene_variant|MODIFIER|PfDd2_070008300|PfDd2_070008300|transcript|PfDd2_070008300-t41_1|protein_coding||c.-990C>T|||||990|,T|intergenic_region|MODIFIER|PfDd2_070008200-PfDd2_070008300|PfDd2_070008200-PfDd2_070008300|intergenic_region|PfDd2_070008200-PfDd…	50	137	112	127	14	0	0	0	73.77
PfDd2_07	171456	.	A	T	3	no	0/1	0/0	0/0	0/0			No	T|upstream_gene_variant|MODIFIER|PfDd2_070008400|PfDd2_070008400|transcript|PfDd2_070008400-t41_1|protein_coding||c.-859T>A|||||859|,T|upstream_gene_variant|MODIFIER|PfDd2_070008500|PfDd2_070008500|transcript|PfDd2_070008500-t41_1|protein_coding||c.-1946A>T|||||1946|,T|intergenic_region|MODIFIER|PfDd2_070008400-PfDd2_070008500|PfDd2_070008400-PfDd2_070008500|intergenic_region|PfDd2_070008400-PfDd…	52	68	75	78	6	0	0	0	55.77
PfDd2_07	268632	.	A	T	3	no	0/1	0/0	0/0	0/0			No	T|upstream_gene_variant|MODIFIER|PfDd2_070010000|PfDd2_070010000|transcript|PfDd2_070010000-t41_1|protein_coding||c.-4222T>A|||||4222|,T|upstream_gene_variant|MODIFIER|PfDd2_070010100|PfDd2_070010100|transcript|PfDd2_070010100-t41_1|protein_coding||c.-2124T>A|||||2124|,T|upstream_gene_variant|MODIFIER|PfDd2_070010200|PfDd2_070010200|transcript|PfDd2_070010200-t41_1|protein_coding||c.-37A>T|||||37…	82	79	79	90	14	0	0	0	40.77
PfDd2_07	276494	.	C	T	3	no	0/0	0/1	0/1	0/1			No	T|upstream_gene_variant|MODIFIER|PfDd2_070010400|PfDd2_070010400|transcript|PfDd2_070010400-t41_1|protein_coding||c.-3112C>T|||||3112|,T|upstream_gene_variant|MODIFIER|PfDd2_070010500|PfDd2_070010500|transcript|PfDd2_070010500-t41_1|protein_coding||c.-4380C>T|||||4380|,T|downstream_gene_variant|MODIFIER|PfDd2_070010200|PfDd2_070010200|transcript|PfDd2_070010200-t41_1|protein_coding||c.*4136C>T|||…	106	115	77	107	0	15	20	13	82.77
PfDd2_07	517502	.	G	T	3	no	0/1	0/0	0/0	0/0			No	T|upstream_gene_variant|MODIFIER|PfDd2_070016100|PfDd2_070016100|transcript|PfDd2_070016100-t41_1|transcribed_processed_pseudogene||n.-2009C>A|||||2009|,T|downstream_gene_variant|MODIFIER|PfDd2_070016200|PfDd2_070016200|transcript|PfDd2_070016200-t41_1|protein_coding||c.*705C>A|||||705|,T|intergenic_region|MODIFIER|PfDd2_070016100-PfDd2_070016200|PfDd2_070016100-PfDd2_070016200|intergenic_region|…	105	161	157	151	28	0	0	0	52.77
PfDd2_07	635159	.	C	A	3	no	0/1	0/0	0/0	0/0			No	A|upstream_gene_variant|MODIFIER|PfDd2_070018500:tRNA|PfDd2_070018500:tRNA|transcript|PfDd2_070018500:tRNA-t41_1|protein_coding||c.-1700G>T|||||1700|WARNING_TRANSCRIPT_INCOMPLETE,A|downstream_gene_variant|MODIFIER|PfDd2_070018200|PfDd2_070018200|transcript|PfDd2_070018200-t41_1|protein_coding||c.*4783C>A|||||4783|,A|downstream_gene_variant|MODIFIER|PfDd2_070018300:tRNA|PfDd2_070018300:tRNA|transc…	127	144	162	162	38	0	0	0	30.77
PfDd2_07	658501	.	C	T	3	no	0/1	0/0	0/0	0/0			No	T|upstream_gene_variant|MODIFIER|PfDd2_070019400|PfDd2_070019400|transcript|PfDd2_070019400-t41_1|protein_coding||c.-1007G>A|||||1007|,T|upstream_gene_variant|MODIFIER|PfDd2_070019500|PfDd2_070019500|transcript|PfDd2_070019500-t41_1|protein_coding||c.-1306C>T|||||1306|,T|downstream_gene_variant|MODIFIER|PfDd2_070019200|PfDd2_070019200|transcript|PfDd2_070019200-t41_1|protein_coding||c.*4571C>T|||…	39	122	135	122	17	0	0	0	45.77
PfDd2_07	667327	.	G	T	3	no	0/1	0/0	0/0	0/0			No	T|downstream_gene_variant|MODIFIER|PfDd2_070019600|PfDd2_070019600|transcript|PfDd2_070019600-t41_1|protein_coding||c.*144G>T|||||144|,T|downstream_gene_variant|MODIFIER|PfDd2_070019700|PfDd2_070019700|transcript|PfDd2_070019700-t41_1|protein_coding||c.*930C>A|||||930|,T|intergenic_region|MODIFIER|PfDd2_070019600-PfDd2_070019700|PfDd2_070019600-PfDd2_070019700|intergenic_region|PfDd2_070019600-Pf…	113	148	149	144	49	0	0	0	166.77
PfDd2_07	711764	.	T	A	3	no	0/1	0/0	0/0	0/0			No	A|upstream_gene_variant|MODIFIER|PfDd2_070020800|PfDd2_070020800|transcript|PfDd2_070020800-t41_1|protein_coding||c.-4960A>T|||||4960|,A|upstream_gene_variant|MODIFIER|PfDd2_070021000|PfDd2_070021000|transcript|PfDd2_070021000-t41_1|protein_coding||c.-285T>A|||||285|,A|upstream_gene_variant|MODIFIER|PfDd2_070021100|PfDd2_070021100|transcript|PfDd2_070021100-t41_1|protein_coding||c.-4140T>A|||||41…	104	102	105	130	15	0	0	0	45.77
PfDd2_07	790185	.	A	T	3	no	0/1	0/0	0/0	0/0			No	T|splice_region_variant&intron_variant|LOW|PfDd2_070022100|PfDd2_070022100|transcript|PfDd2_070022100-t41_1|protein_coding|8/9|c.2453-7A>T||||||,T|downstream_gene_variant|MODIFIER|PfDd2_070022000|PfDd2_070022000|transcript|PfDd2_070022000-t41_1|protein_coding||c.*4417A>T|||||4417|,T|downstream_gene_variant|MODIFIER|PfDd2_070022200|PfDd2_070022200|transcript|PfDd2_070022200-t41_1|protein_coding||c…	100	173	153	171	30	0	0	0	55.77
PfDd2_07	848729	.	T	G	3	no	0/0	0/1	0/1	0/1			No	G|upstream_gene_variant|MODIFIER|PfDd2_070024200|PfDd2_070024200|transcript|PfDd2_070024200-t41_1|protein_coding||c.-2758T>G|||||2758|,G|downstream_gene_variant|MODIFIER|PfDd2_070023900|PfDd2_070023900|transcript|PfDd2_070023900-t41_1|protein_coding||c.*3921T>G|||||3921|,G|downstream_gene_variant|MODIFIER|PfDd2_070024000|PfDd2_070024000|transcript|PfDd2_070024000-t41_1|protein_coding||c.*1445T>G|…	250	218	225	219	0	31	25	31	397.77
PfDd2_07	862772	.	A	G	3	no	0/1	0/0	0/0	0/0			No	G|upstream_gene_variant|MODIFIER|PfDd2_070024500|PfDd2_070024500|transcript|PfDd2_070024500-t41_1|protein_coding||c.-998A>G|||||998|,G|downstream_gene_variant|MODIFIER|PfDd2_070024200|PfDd2_070024200|transcript|PfDd2_070024200-t41_1|protein_coding||c.*4021A>G|||||4021|,G|downstream_gene_variant|MODIFIER|PfDd2_070024300|PfDd2_070024300|transcript|PfDd2_070024300-t41_1|protein_coding||c.*1960A>G|||…	102	147	155	133	12	0	0	0	67.77
PfDd2_07	875999	.	C	A	3	no	0/1	0/0	0/0	0/0			No	A|upstream_gene_variant|MODIFIER|PfDd2_070024600|PfDd2_070024600|transcript|PfDd2_070024600-t41_1|protein_coding||c.-156C>A|||||156|,A|downstream_gene_variant|MODIFIER|PfDd2_070024500|PfDd2_070024500|transcript|PfDd2_070024500-t41_1|protein_coding||c.*1625C>A|||||1625|,A|downstream_gene_variant|MODIFIER|PfDd2_070024700|PfDd2_070024700|transcript|PfDd2_070024700-t41_1|protein_coding||c.*1678G>T|||…	105	147	126	182	29	0	0	0	111.77
PfDd2_07	950735	.	T	A	3	no	0/0	0/1	0/1	0/1			No	A|upstream_gene_variant|MODIFIER|PfDd2_070027300|PfDd2_070027300|transcript|PfDd2_070027300-t41_1|protein_coding||c.-1758T>A|||||1758|,A|downstream_gene_variant|MODIFIER|PfDd2_070027100|PfDd2_070027100|transcript|PfDd2_070027100-t41_1|protein_coding||c.*3973T>A|||||3973|,A|downstream_gene_variant|MODIFIER|PfDd2_070027200|PfDd2_070027200|transcript|PfDd2_070027200-t41_1|protein_coding||c.*220T>A||…	15	13	14	22	0	7	8	8	65.77
PfDd2_07	976421	.	A	T	3	no	0/1	0/0	0/0	0/0			No	T|upstream_gene_variant|MODIFIER|PfDd2_070027600|PfDd2_070027600|transcript|PfDd2_070027600-t41_1|protein_coding||c.-668T>A|||||668|,T|upstream_gene_variant|MODIFIER|PfDd2_070027800|PfDd2_070027800|transcript|PfDd2_070027800-t41_1|protein_coding||c.-4418A>T|||||4418|,T|downstream_gene_variant|MODIFIER|PfDd2_070027500|PfDd2_070027500|transcript|PfDd2_070027500-t41_1|protein_coding||c.*4967A>T|||||…	108	164	130	148	11	0	0	0	70.77
PfDd2_07	1141830	.	C	A	3	no	0/1	0/0	0/0	0/0			No	A|upstream_gene_variant|MODIFIER|PfDd2_070031100|PfDd2_070031100|transcript|PfDd2_070031100-t41_1|protein_coding||c.-759C>A|||||759|,A|downstream_gene_variant|MODIFIER|PfDd2_070031000|PfDd2_070031000|transcript|PfDd2_070031000-t41_1|protein_coding||c.*1871C>A|||||1871|,A|intergenic_region|MODIFIER|PfDd2_070031000-PfDd2_070031100|PfDd2_070031000-PfDd2_070031100|intergenic_region|PfDd2_070031000-Pf…	86	117	132	161	23	0	0	0	80.77
PfDd2_07	1187210	.	C	T	3	no	0/1	0/0	0/0	0/0			No	T|upstream_gene_variant|MODIFIER|PfDd2_070031900|PfDd2_070031900|transcript|PfDd2_070031900-t41_1|protein_coding||c.-342G>A|||||342|,T|upstream_gene_variant|MODIFIER|PfDd2_070032000|PfDd2_070032000|transcript|PfDd2_070032000-t41_1|protein_coding||c.-1532C>T|||||1532|,T|downstream_gene_variant|MODIFIER|PfDd2_070031800|PfDd2_070031800|transcript|PfDd2_070031800-t41_1|protein_coding||c.*3591C>T|||||…	121	157	151	160	13	0	0	0	63.77
PfDd2_07	1209946	.	T	A	3	no	0/0	0/1	0/1	0/1			No	A|upstream_gene_variant|MODIFIER|PfDd2_070032500|PfDd2_070032500|transcript|PfDd2_070032500-t41_1|protein_coding||c.-453A>T|||||453|,A|upstream_gene_variant|MODIFIER|PfDd2_070032600|PfDd2_070032600|transcript|PfDd2_070032600-t41_1|protein_coding||c.-937T>A|||||937|,A|upstream_gene_variant|MODIFIER|PfDd2_070032700|PfDd2_070032700|transcript|PfDd2_070032700-t41_1|protein_coding||c.-3452T>A|||||3452…	105	150	131	139	0	17	18	17	204.77
PfDd2_07	1248385	.	G	T	3	no	0/1	0/0	0/0	0/0			No	T|upstream_gene_variant|MODIFIER|PfDd2_070033400|PfDd2_070033400|transcript|PfDd2_070033400-t41_1|protein_coding||c.-1055C>A|||||1055|,T|downstream_gene_variant|MODIFIER|PfDd2_070033300|PfDd2_070033300|transcript|PfDd2_070033300-t41_1|protein_coding||c.*4846G>T|||||4846|,T|intergenic_region|MODIFIER|PfDd2_070033400-PfDd2_070033500|PfDd2_070033400-PfDd2_070033500|intergenic_region|PfDd2_070033400-…	99	172	166	172	22	0	0	0	103.77
PfDd2_07	1250319	.	C	T	3	no	0/1	0/0	0/0	0/0			No	T|upstream_gene_variant|MODIFIER|PfDd2_070033400|PfDd2_070033400|transcript|PfDd2_070033400-t41_1|protein_coding||c.-2989G>A|||||2989|,T|intergenic_region|MODIFIER|PfDd2_070033400-PfDd2_070033500|PfDd2_070033400-PfDd2_070033500|intergenic_region|PfDd2_070033400-PfDd2_070033500|||n.1250319C>T||||||	33	58	68	64	6	0	0	0	123.77
PfDd2_08	178	.	A	G	3	no	0/0	0/1	0/1	0/1			No	G|intergenic_region|MODIFIER|CHR_START-PfDd2_080005500|CHR_START-PfDd2_080005500|intergenic_region|CHR_START-PfDd2_080005500|||n.178A>G||||||	236	156	168	190	0	25	18	21	136.77
PfDd2_08	415	.	C	A	3	no	0/1	0/0	0/0	0/0			No	A|intergenic_region|MODIFIER|CHR_START-PfDd2_080005500|CHR_START-PfDd2_080005500|intergenic_region|CHR_START-PfDd2_080005500|||n.415C>A||||||	239	127	132	136	9	0	0	0	46.77
PfDd2_08	431	.	C	T	3	no	0/1	0/0	0/0	0/0			No	T|intergenic_region|MODIFIER|CHR_START-PfDd2_080005500|CHR_START-PfDd2_080005500|intergenic_region|CHR_START-PfDd2_080005500|||n.431C>T||||||	190	96	106	115	5	0	0	0	62.77
PfDd2_08	908	.	G	A	3	no	0/1	0/0	0/0	0/0			No	A|intergenic_region|MODIFIER|CHR_START-PfDd2_080005500|CHR_START-PfDd2_080005500|intergenic_region|CHR_START-PfDd2_080005500|||n.908G>A||||||	217	238	239	229	22	0	0	0	66.77
PfDd2_08	40768	.	G	A	3	no	0/1	0/0	0/0	0/0			No	A|downstream_gene_variant|MODIFIER|PfDd2_080005600|PfDd2_080005600|transcript|PfDd2_080005600-t41_1|protein_coding||c.*3807C>T|||||3807|,A|intron_variant|MODIFIER|PfDd2_080005500|PfDd2_080005500|transcript|PfDd2_080005500-t41_1|protein_coding|1/1|c.8850+191G>A||||||	42	76	87	69	12	0	0	0	72.77
PfDd2_08	187277	.	C	A	3	no	0/1	0/0	0/0	0/0			No	A|upstream_gene_variant|MODIFIER|PfDd2_080008200|PfDd2_080008200|transcript|PfDd2_080008200-t41_1|protein_coding||c.-1873C>A|||||1873|,A|downstream_gene_variant|MODIFIER|PfDd2_080008000|PfDd2_080008000|transcript|PfDd2_080008000-t41_1|transcribed_processed_pseudogene||n.*1978C>A|||||1978|,A|intron_variant|MODIFIER|PfDd2_080008100|PfDd2_080008100|transcript|PfDd2_080008100-t41_1|protein_coding|4/4…	74	123	140	123	27	0	0	0	275.77
PfDd2_08	187984	.	G	A	3	no	0/0	0/1	0/1	0/1			No	A|upstream_gene_variant|MODIFIER|PfDd2_080008200|PfDd2_080008200|transcript|PfDd2_080008200-t41_1|protein_coding||c.-1166G>A|||||1166|,A|downstream_gene_variant|MODIFIER|PfDd2_080008000|PfDd2_080008000|transcript|PfDd2_080008000-t41_1|transcribed_processed_pseudogene||n.*2685G>A|||||2685|,A|downstream_gene_variant|MODIFIER|PfDd2_080008100|PfDd2_080008100|transcript|PfDd2_080008100-t41_1|protein_c…	148	114	141	135	0	31	30	30	244.77
PfDd2_08	364501	.	C	T	3	no	0/1	0/0	0/0	0/0			No	T|upstream_gene_variant|MODIFIER|PfDd2_080012000|PfDd2_080012000|transcript|PfDd2_080012000-t41_1|protein_coding||c.-1147G>A|||||1147|,T|upstream_gene_variant|MODIFIER|PfDd2_080012200|PfDd2_080012200|transcript|PfDd2_080012200-t41_1|protein_coding||c.-3239C>T|||||3239|,T|downstream_gene_variant|MODIFIER|PfDd2_080012100|PfDd2_080012100|transcript|PfDd2_080012100-t41_1|protein_coding||c.*1028G>A|||…	98	145	148	174	21	0	0	0	145.77
PfDd2_08	380257	.	G	T	3	no	0/1	0/0	0/0	0/0			No	T|upstream_gene_variant|MODIFIER|PfDd2_080012600|PfDd2_080012600|transcript|PfDd2_080012600-t41_1|protein_coding||c.-938G>T|||||938|,T|upstream_gene_variant|MODIFIER|PfDd2_080012700|PfDd2_080012700|transcript|PfDd2_080012700-t41_1|protein_coding||c.-3757G>T|||||3757|,T|downstream_gene_variant|MODIFIER|PfDd2_080012400|PfDd2_080012400|transcript|PfDd2_080012400-t41_1|protein_coding||c.*3800G>T|||||…	46	84	89	81	10	0	0	0	169.77
PfDd2_08	398292	.	T	A	3	no	0/1	0/0	0/0	0/0			No	A|upstream_gene_variant|MODIFIER|PfDd2_080012900|PfDd2_080012900|transcript|PfDd2_080012900-t41_1|protein_coding||c.-2637A>T|||||2637|,A|upstream_gene_variant|MODIFIER|PfDd2_080013000|PfDd2_080013000|transcript|PfDd2_080013000-t41_1|protein_coding||c.-59A>T|||||59|,A|upstream_gene_variant|MODIFIER|PfDd2_080013100|PfDd2_080013100|transcript|PfDd2_080013100-t41_1|protein_coding||c.-1226T>A|||||1226…	89	117	160	129	11	0	0	0	42.77
PfDd2_08	522203	.	A	T	3	no	0/0	0/1	0/1	0/1			No	T|upstream_gene_variant|MODIFIER|PfDd2_080015100|PfDd2_080015100|transcript|PfDd2_080015100-t41_1|protein_coding||c.-3536T>A|||||3536|,T|upstream_gene_variant|MODIFIER|PfDd2_080015200|PfDd2_080015200|transcript|PfDd2_080015200-t41_1|protein_coding||c.-1198T>A|||||1198|,T|upstream_gene_variant|MODIFIER|PfDd2_080015300|PfDd2_080015300|transcript|PfDd2_080015300-t41_1|protein_coding||c.-8A>T|||||8|,…	122	97	92	102	0	33	27	29	195.77
PfDd2_08	535910	.	A	T	3	no	0/1	0/0	0/0	0/0			No	T|downstream_gene_variant|MODIFIER|PfDd2_080015500|PfDd2_080015500|transcript|PfDd2_080015500-t41_1|protein_coding||c.*901A>T|||||901|,T|intron_variant|MODIFIER|PfDd2_080015600|PfDd2_080015600|transcript|PfDd2_080015600-t41_1|protein_coding|7/8|c.768+10T>A||||||	61	86	81	100	8	0	0	0	58.77
PfDd2_08	677342	.	G	T	3	no	0/1	0/0	0/0	0/0			No	T|upstream_gene_variant|MODIFIER|PfDd2_080018900|PfDd2_080018900|transcript|PfDd2_080018900-t41_1|protein_coding||c.-913C>A|||||913|,T|upstream_gene_variant|MODIFIER|PfDd2_080019000|PfDd2_080019000|transcript|PfDd2_080019000-t41_1|protein_coding||c.-70G>T|||||70|,T|upstream_gene_variant|MODIFIER|PfDd2_080019200|PfDd2_080019200|transcript|PfDd2_080019200-t41_1|protein_coding||c.-4613G>T|||||4613|,…	112	126	150	142	43	0	0	0	98.77
PfDd2_08	746993	.	A	T	3	no	0/1	0/0	0/0	0/0			No	T|upstream_gene_variant|MODIFIER|PfDd2_080021000|PfDd2_080021000|transcript|PfDd2_080021000-t41_1|protein_coding||c.-4785T>A|||||4785|,T|upstream_gene_variant|MODIFIER|PfDd2_080021300|PfDd2_080021300|transcript|PfDd2_080021300-t41_1|protein_coding||c.-2773A>T|||||2773|,T|downstream_gene_variant|MODIFIER|PfDd2_080021100|PfDd2_080021100|transcript|PfDd2_080021100-t41_1|protein_coding||c.*420A>T||||…	32	50	33	51	9	0	0	0	32.77
PfDd2_08	783562	.	C	A	3	no	0/1	0/0	0/0	0/0			No	A|upstream_gene_variant|MODIFIER|PfDd2_080022400|PfDd2_080022400|transcript|PfDd2_080022400-t41_1|protein_coding||c.-2838G>T|||||2838|,A|downstream_gene_variant|MODIFIER|PfDd2_080022500|PfDd2_080022500|transcript|PfDd2_080022500-t41_1|protein_coding||c.*418G>T|||||418|,A|intergenic_region|MODIFIER|PfDd2_080022400-PfDd2_080022500|PfDd2_080022400-PfDd2_080022500|intergenic_region|PfDd2_080022400-Pf…	91	131	133	120	23	0	0	0	46.77
PfDd2_08	811469	.	C	A	3	no	0/1	0/0	0/0	0/0			No	A|upstream_gene_variant|MODIFIER|PfDd2_080023000|PfDd2_080023000|transcript|PfDd2_080023000-t41_1|protein_coding||c.-4399C>A|||||4399|,A|intron_variant|MODIFIER|PfDd2_080022900|PfDd2_080022900|transcript|PfDd2_080022900-t41_1|protein_coding|12/30|c.988+23G>T||||||	132	199	190	220	58	0	0	0	64.77
PfDd2_08	945669	.	A	T	3	no	0/0	0/1	0/1	0/1			No	T|upstream_gene_variant|MODIFIER|PfDd2_080026100|PfDd2_080026100|transcript|PfDd2_080026100-t41_1|protein_coding||c.-697T>A|||||697|,T|upstream_gene_variant|MODIFIER|PfDd2_080026200|PfDd2_080026200|transcript|PfDd2_080026200-t41_1|protein_coding||c.-3486A>T|||||3486|,T|intergenic_region|MODIFIER|PfDd2_080026100-PfDd2_080026200|PfDd2_080026100-PfDd2_080026200|intergenic_region|PfDd2_080026100-PfDd…	118	154	132	135	0	21	19	20	60.77
PfDd2_08	951193	.	G	T	3	no	0/0	0/1	0/1	0/1			No	T|upstream_gene_variant|MODIFIER|PfDd2_080026300|PfDd2_080026300|transcript|PfDd2_080026300-t41_1|protein_coding||c.-2648G>T|||||2648|,T|intron_variant|MODIFIER|PfDd2_080026200|PfDd2_080026200|transcript|PfDd2_080026200-t41_1|protein_coding|4/4|c.1465-16G>T||||||	190	137	118	114	0	62	62	60	116.77
PfDd2_08	1156049	.	G	A	3	no	0/1	0/0	0/0	0/0			No	A|downstream_gene_variant|MODIFIER|PfDd2_080031700|PfDd2_080031700|transcript|PfDd2_080031700-t41_1|protein_coding||c.*90G>A|||||90|,A|downstream_gene_variant|MODIFIER|PfDd2_080031800|PfDd2_080031800|transcript|PfDd2_080031800-t41_1|protein_coding||c.*963C>T|||||963|,A|downstream_gene_variant|MODIFIER|PfDd2_080031900|PfDd2_080031900|transcript|PfDd2_080031900-t41_1|protein_coding||c.*3787C>T|||||…	119	130	143	148	14	0	0	0	181.77
PfDd2_08	1185347	.	A	T	3	no	0/1	0/0	0/0	0/0			No	T|upstream_gene_variant|MODIFIER|PfDd2_080032600|PfDd2_080032600|transcript|PfDd2_080032600-t41_1|protein_coding||c.-107A>T|||||107|,T|downstream_gene_variant|MODIFIER|PfDd2_080032400|PfDd2_080032400|transcript|PfDd2_080032400-t41_1|protein_coding||c.*2205A>T|||||2205|,T|downstream_gene_variant|MODIFIER|PfDd2_080032500|PfDd2_080032500|transcript|PfDd2_080032500-t41_1|protein_coding||c.*742A>T||||…	115	154	178	201	17	0	0	0	101.77
PfDd2_08	1239774	.	C	A	3	no	0/1	0/0	0/0	0/0			No	A|upstream_gene_variant|MODIFIER|PfDd2_080033900|PfDd2_080033900|transcript|PfDd2_080033900-t41_1|protein_coding||c.-929G>T|||||929|,A|upstream_gene_variant|MODIFIER|PfDd2_080034100|PfDd2_080034100|transcript|PfDd2_080034100-t41_1|protein_coding||c.-4739C>A|||||4739|,A|downstream_gene_variant|MODIFIER|PfDd2_080033800|PfDd2_080033800|transcript|PfDd2_080033800-t41_1|protein_coding||c.*3970C>A|||||…	65	188	198	162	53	0	0	0	151.77
PfDd2_08	1276763	.	A	G	3	no	1/1	0/0	0/0	0/0			No	G|upstream_gene_variant|MODIFIER|PfDd2_080034800:rRNA|PfDd2_080034800:rRNA|transcript|PfDd2_080034800:rRNA-t41_1|rRNA||n.-2731A>G|||||2731|,G|intergenic_region|MODIFIER|PfDd2_080034700-PfDd2_080034800:rRNA|PfDd2_080034700-PfDd2_080034800:rRNA|intergenic_region|PfDd2_080034700-PfDd2_080034800:rRNA|||n.1276763A>G||||||	3	10	7	5	3	0	0	0	82.28
PfDd2_08	1278191	.	A	T	3	no	0/1	0/0	0/0	0/0			No	T|upstream_gene_variant|MODIFIER|PfDd2_080034800:rRNA|PfDd2_080034800:rRNA|transcript|PfDd2_080034800:rRNA-t41_1|rRNA||n.-1303A>T|||||1303|,T|intergenic_region|MODIFIER|PfDd2_080034700-PfDd2_080034800:rRNA|PfDd2_080034700-PfDd2_080034800:rRNA|intergenic_region|PfDd2_080034700-PfDd2_080034800:rRNA|||n.1278191A>T||||||	77	103	116	115	24	0	0	0	80.77
PfDd2_08	1364023	.	C	A	3	no	0/1	0/0	0/0	0/0			No	A|downstream_gene_variant|MODIFIER|PfDd2_080036400|PfDd2_080036400|transcript|PfDd2_080036400-t41_1|protein_coding||c.*1156C>A|||||1156|,A|downstream_gene_variant|MODIFIER|PfDd2_080036500|PfDd2_080036500|transcript|PfDd2_080036500-t41_1|protein_coding||c.*717G>T|||||717|WARNING_TRANSCRIPT_NO_START_CODON,A|intergenic_region|MODIFIER|PfDd2_080036400-PfDd2_080036500|PfDd2_080036400-PfDd2_080036500|i…	98	218	204	158	59	0	0	0	60.77
PfDd2_09	319	.	G	A	3	no	0/0	0/1	0/1	0/1			No	A|intergenic_region|MODIFIER|CHR_START-PfDd2_090006000|CHR_START-PfDd2_090006000|intergenic_region|CHR_START-PfDd2_090006000|||n.319G>A||||||	236	170	158	183	0	21	23	15	116.77
PfDd2_09	505	.	A	C	3	no	0/1	0/0	0/0	0/0			No	C|intergenic_region|MODIFIER|CHR_START-PfDd2_090006000|CHR_START-PfDd2_090006000|intergenic_region|CHR_START-PfDd2_090006000|||n.505A>C||||||	226	201	178	199	11	0	0	0	77.77
PfDd2_09	523	.	A	G	3	no	0/0	0/1	0/1	0/1			No	G|intergenic_region|MODIFIER|CHR_START-PfDd2_090006000|CHR_START-PfDd2_090006000|intergenic_region|CHR_START-PfDd2_090006000|||n.523A>G||||||	234	153	157	150	0	27	22	30	215.77
PfDd2_09	578	.	A	G	3	no	0/1	0/0	0/0	0/0			No	G|intergenic_region|MODIFIER|CHR_START-PfDd2_090006000|CHR_START-PfDd2_090006000|intergenic_region|CHR_START-PfDd2_090006000|||n.578A>G||||||	76	54	71	63	6	0	0	0	54.77
PfDd2_09	172443	.	C	T	3	no	0/1	0/0	0/0	0/0			No	T|upstream_gene_variant|MODIFIER|PfDd2_090009100|PfDd2_090009100|transcript|PfDd2_090009100-t41_1|protein_coding||c.-1456C>T|||||1456|,T|downstream_gene_variant|MODIFIER|PfDd2_090008900|PfDd2_090008900|transcript|PfDd2_090008900-t41_1|protein_coding||c.*4861C>T|||||4861|,T|downstream_gene_variant|MODIFIER|PfDd2_090009000|PfDd2_090009000|transcript|PfDd2_090009000-t41_1|protein_coding||c.*296C>T||…	84	112	93	113	11	0	0	0	36.77
PfDd2_09	322169	.	T	A	3	no	0/1	0/0	0/0	0/0			No	A|upstream_gene_variant|MODIFIER|PfDd2_090011900|PfDd2_090011900|transcript|PfDd2_090011900-t41_1|protein_coding||c.-4528A>T|||||4528|,A|downstream_gene_variant|MODIFIER|PfDd2_090012000|PfDd2_090012000|transcript|PfDd2_090012000-t41_1|protein_coding||c.*2800A>T|||||2800|,A|intergenic_region|MODIFIER|PfDd2_090011900-PfDd2_090012000|PfDd2_090011900-PfDd2_090012000|intergenic_region|PfDd2_090011900-…	138	175	129	169	16	0	0	0	160.77
PfDd2_09	389485	.	T	A	3	no	0/1	0/0	0/0	0/0			No	A|downstream_gene_variant|MODIFIER|PfDd2_090013900|PfDd2_090013900|transcript|PfDd2_090013900-t41_1|protein_coding||c.*4430A>T|||||4430|,A|intron_variant|MODIFIER|PfDd2_090013800|PfDd2_090013800|transcript|PfDd2_090013800-t41_1|protein_coding|13/17|c.1415-37A>T||||||	143	172	135	144	19	0	0	0	254.77
PfDd2_09	389489	.	T	A	3	no	0/1	0/0	0/0	0/0			No	A|downstream_gene_variant|MODIFIER|PfDd2_090013900|PfDd2_090013900|transcript|PfDd2_090013900-t41_1|protein_coding||c.*4426A>T|||||4426|,A|intron_variant|MODIFIER|PfDd2_090013800|PfDd2_090013800|transcript|PfDd2_090013800-t41_1|protein_coding|13/17|c.1415-41A>T||||||	138	169	140	146	19	0	0	0	269.77
PfDd2_09	575215	.	C	A	3	no	0/0	0/1	0/1	0/1			No	A|upstream_gene_variant|MODIFIER|PfDd2_090018400|PfDd2_090018400|transcript|PfDd2_090018400-t41_1|protein_coding||c.-1636G>T|||||1636|,A|upstream_gene_variant|MODIFIER|PfDd2_090018700|PfDd2_090018700|transcript|PfDd2_090018700-t41_1|protein_coding||c.-4065C>A|||||4065|,A|downstream_gene_variant|MODIFIER|PfDd2_090018300|PfDd2_090018300|transcript|PfDd2_090018300-t41_1|protein_coding||c.*4146C>A|||…	184	170	155	164	0	44	36	31	117.77
PfDd2_09	583220	.	C	A	3	no	0/1	0/0	0/0	0/0			No	A|upstream_gene_variant|MODIFIER|PfDd2_090018600|PfDd2_090018600|transcript|PfDd2_090018600-t41_1|protein_coding||c.-4774G>T|||||4774|,A|upstream_gene_variant|MODIFIER|PfDd2_090018800|PfDd2_090018800|transcript|PfDd2_090018800-t41_1|protein_coding||c.-579C>A|||||579|,A|upstream_gene_variant|MODIFIER|PfDd2_090018900|PfDd2_090018900|transcript|PfDd2_090018900-t41_1|protein_coding||c.-4416C>A|||||44…	41	210	202	204	58	0	0	0	99.77
PfDd2_09	622639	.	A	T	3	no	0/1	0/0	0/0	0/0			No	T|upstream_gene_variant|MODIFIER|PfDd2_090019600|PfDd2_090019600|transcript|PfDd2_090019600-t41_1|protein_coding||c.-1886T>A|||||1886|,T|upstream_gene_variant|MODIFIER|PfDd2_090019800|PfDd2_090019800|transcript|PfDd2_090019800-t41_1|protein_coding||c.-2591A>T|||||2591|,T|intron_variant|MODIFIER|PfDd2_090019700|PfDd2_090019700|transcript|PfDd2_090019700-t41_1|protein_coding|1/1|c.114-34A>T||||||	96	142	145	129	15	0	0	0	43.77
PfDd2_09	651517	.	C	A	3	no	0/1	0/0	0/0	0/0			No	A|upstream_gene_variant|MODIFIER|PfDd2_090020500|PfDd2_090020500|transcript|PfDd2_090020500-t41_1|protein_coding||c.-2196G>T|||||2196|,A|upstream_gene_variant|MODIFIER|PfDd2_090020600|PfDd2_090020600|transcript|PfDd2_090020600-t41_1|protein_coding||c.-381C>A|||||381|,A|upstream_gene_variant|MODIFIER|PfDd2_090020700|PfDd2_090020700|transcript|PfDd2_090020700-t41_1|protein_coding||c.-3134C>A|||||31…	77	99	100	102	11	0	0	0	38.77
PfDd2_09	656517	.	C	A	3	no	0/0	0/1	0/1	0/1			No	A|upstream_gene_variant|MODIFIER|PfDd2_090020900|PfDd2_090020900|transcript|PfDd2_090020900-t41_1|protein_coding||c.-1914C>A|||||1914|,A|upstream_gene_variant|MODIFIER|PfDd2_090021000|PfDd2_090021000|transcript|PfDd2_090021000-t41_1|protein_coding||c.-4007C>A|||||4007|,A|downstream_gene_variant|MODIFIER|PfDd2_090020600|PfDd2_090020600|transcript|PfDd2_090020600-t41_1|protein_coding||c.*2625C>A|||…	160	153	150	156	0	46	37	42	156.77
PfDd2_09	762953	.	T	A	3	no	0/0	0/1	0/1	0/1			No	A|upstream_gene_variant|MODIFIER|PfDd2_090023700|PfDd2_090023700|transcript|PfDd2_090023700-t41_1|protein_coding||c.-923T>A|||||923|,A|downstream_gene_variant|MODIFIER|PfDd2_090023600|PfDd2_090023600|transcript|PfDd2_090023600-t41_1|protein_coding||c.*1405T>A|||||1405|,A|downstream_gene_variant|MODIFIER|PfDd2_090023800|PfDd2_090023800|transcript|PfDd2_090023800-t41_1|protein_coding||c.*4143A>T|||…	120	88	98	94	0	15	16	12	181.77
PfDd2_09	803512	.	T	A	3	no	0/1	0/0	0/0	0/0			No	A|upstream_gene_variant|MODIFIER|PfDd2_090024800|PfDd2_090024800|transcript|PfDd2_090024800-t41_1|protein_coding||c.-1042A>T|||||1042|,A|downstream_gene_variant|MODIFIER|PfDd2_090024900|PfDd2_090024900|transcript|PfDd2_090024900-t41_1|protein_coding||c.*710A>T|||||710|,A|intergenic_region|MODIFIER|PfDd2_090024800-PfDd2_090024900|PfDd2_090024800-PfDd2_090024900|intergenic_region|PfDd2_090024800-Pf…	77	132	149	146	10	0	0	0	105.77
PfDd2_09	825602	.	G	A	3	no	0/0	0/1	0/1	0/1			No	A|upstream_gene_variant|MODIFIER|PfDd2_090025100|PfDd2_090025100|transcript|PfDd2_090025100-t41_1|protein_coding||c.-4057C>T|||||4057|,A|upstream_gene_variant|MODIFIER|PfDd2_090025200|PfDd2_090025200|transcript|PfDd2_090025200-t41_1|protein_coding||c.-568C>T|||||568|,A|upstream_gene_variant|MODIFIER|PfDd2_090025300|PfDd2_090025300|transcript|PfDd2_090025300-t41_1|protein_coding||c.-407G>A|||||407…	112	91	122	105	0	21	23	20	218.77
PfDd2_09	843070	.	C	A	3	no	0/1	0/0	0/0	0/0			No	A|upstream_gene_variant|MODIFIER|PfDd2_090025700|PfDd2_090025700|transcript|PfDd2_090025700-t41_1|protein_coding||c.-658C>A|||||658|,A|downstream_gene_variant|MODIFIER|PfDd2_090025600|PfDd2_090025600|transcript|PfDd2_090025600-t41_1|protein_coding||c.*1249C>A|||||1249|,A|downstream_gene_variant|MODIFIER|PfDd2_090025800|PfDd2_090025800|transcript|PfDd2_090025800-t41_1|protein_coding||c.*3656G>T|||…	79	173	181	195	58	0	0	0	86.77
PfDd2_09	959467	.	A	C	3	no	0/0	0/1	0/1	0/1			No	C|upstream_gene_variant|MODIFIER|PfDd2_090028700|PfDd2_090028700|transcript|PfDd2_090028700-t41_1|protein_coding||c.-4137T>G|||||4137|,C|upstream_gene_variant|MODIFIER|PfDd2_090028800|PfDd2_090028800|transcript|PfDd2_090028800-t41_1|protein_coding||c.-1756T>G|||||1756|,C|downstream_gene_variant|MODIFIER|PfDd2_090028900|PfDd2_090028900|transcript|PfDd2_090028900-t41_1|protein_coding||c.*1280T>G|||…	37	35	24	20	0	11	13	11	311.77
PfDd2_09	987666	.	A	T	3	no	0/0	0/1	0/1	0/1			No	T|downstream_gene_variant|MODIFIER|PfDd2_090029400|PfDd2_090029400|transcript|PfDd2_090029400-t41_1|protein_coding||c.*1075A>T|||||1075|,T|intron_variant|MODIFIER|PfDd2_090029500|PfDd2_090029500|transcript|PfDd2_090029500-t41_1|protein_coding|2/3|c.3221-159T>A||||||	104	71	96	81	0	50	45	48	1141.77
PfDd2_09	987670	.	A	T	3	no	0/1	0/0	0/0	0/0			No	T|downstream_gene_variant|MODIFIER|PfDd2_090029400|PfDd2_090029400|transcript|PfDd2_090029400-t41_1|protein_coding||c.*1079A>T|||||1079|,T|intron_variant|MODIFIER|PfDd2_090029500|PfDd2_090029500|transcript|PfDd2_090029500-t41_1|protein_coding|2/3|c.3221-163T>A||||||	72	123	135	123	33	0	0	0	633.77
PfDd2_09	1162883	.	A	G,T	3	no	0/2	0/1	0/1	0/1			No	G|upstream_gene_variant|MODIFIER|PfDd2_090034400|PfDd2_090034400|transcript|PfDd2_090034400-t41_1|protein_coding||c.-1487A>G|||||1487|,T|upstream_gene_variant|MODIFIER|PfDd2_090034400|PfDd2_090034400|transcript|PfDd2_090034400-t41_1|protein_coding||c.-1487A>T|||||1487|,G|downstream_gene_variant|MODIFIER|PfDd2_090034200|PfDd2_090034200|transcript|PfDd2_090034200-t41_1|protein_coding||c.*4321A>G|||…	28	26	36	45	99	99	99	99	92.77
PfDd2_09	1166646	.	G	A	3	no	0/1	0/0	0/0	0/0			No	A|upstream_gene_variant|MODIFIER|PfDd2_090034500|PfDd2_090034500|transcript|PfDd2_090034500-t41_1|protein_coding||c.-1668G>A|||||1668|,A|downstream_gene_variant|MODIFIER|PfDd2_090034300|PfDd2_090034300|transcript|PfDd2_090034300-t41_1|protein_coding||c.*4023G>A|||||4023|,A|downstream_gene_variant|MODIFIER|PfDd2_090034400|PfDd2_090034400|transcript|PfDd2_090034400-t41_1|protein_coding||c.*69G>A|||…	130	145	162	141	19	0	0	0	96.77
PfDd2_09	1171650	.	T	A	3	no	0/1	0/0	0/0	0/0			No	A|downstream_gene_variant|MODIFIER|PfDd2_090034600|PfDd2_090034600|transcript|PfDd2_090034600-t41_1|protein_coding||c.*2418A>T|||||2418|,A|downstream_gene_variant|MODIFIER|PfDd2_090034700|PfDd2_090034700|transcript|PfDd2_090034700-t41_1|protein_coding||c.*4160A>T|||||4160|,A|intron_variant|MODIFIER|PfDd2_090034500|PfDd2_090034500|transcript|PfDd2_090034500-t41_1|protein_coding|6/9|c.2567-107T>A||…	7	14	10	13	2	0	0	0	33.77
PfDd2_09	1172509	.	G	T	3	no	0/1	0/0	0/0	0/0			No	T|downstream_gene_variant|MODIFIER|PfDd2_090034600|PfDd2_090034600|transcript|PfDd2_090034600-t41_1|protein_coding||c.*1559C>A|||||1559|,T|downstream_gene_variant|MODIFIER|PfDd2_090034700|PfDd2_090034700|transcript|PfDd2_090034700-t41_1|protein_coding||c.*3301C>A|||||3301|,T|intron_variant|MODIFIER|PfDd2_090034500|PfDd2_090034500|transcript|PfDd2_090034500-t41_1|protein_coding|7/9|c.3155-17G>T|||…	119	196	211	210	46	0	0	0	42.77
PfDd2_09	1441537	.	A	T	3	no	0/1	0/0	0/0	0/0			No	T|upstream_gene_variant|MODIFIER|PfDd2_090042000|PfDd2_090042000|transcript|PfDd2_090042000-t41_1|protein_coding||c.-3634A>T|||||3634|,T|downstream_gene_variant|MODIFIER|PfDd2_090041900|PfDd2_090041900|transcript|PfDd2_090041900-t41_1|protein_coding||c.*2776A>T|||||2776|,T|intergenic_region|MODIFIER|PfDd2_090041900-PfDd2_090042000|PfDd2_090041900-PfDd2_090042000|intergenic_region|PfDd2_090041900-…	88	108	121	124	27	0	0	0	119.77
PfDd2_10	43993	.	G	T	3	no	0/1	0/0	0/0	0/0			No	T|downstream_gene_variant|MODIFIER|PfDd2_100006200|PfDd2_100006200|transcript|PfDd2_100006200-t41_1|transcribed_processed_pseudogene||n.*2839G>T|||||2839|,T|downstream_gene_variant|MODIFIER|PfDd2_100006400|PfDd2_100006400|transcript|PfDd2_100006400-t41_1|protein_coding||c.*41G>T|||||41|,T|downstream_gene_variant|MODIFIER|PfDd2_100006500|PfDd2_100006500|transcript|PfDd2_100006500-t41_1|protein_cod…	83	191	212	186	20	0	0	0	90.77
PfDd2_10	124525	.	C	T	3	no	0/0	0/1	0/1	0/1			No	T|upstream_gene_variant|MODIFIER|PfDd2_100008600|PfDd2_100008600|transcript|PfDd2_100008600-t41_1|protein_coding||c.-86C>T|||||86|,T|downstream_gene_variant|MODIFIER|PfDd2_100008400|PfDd2_100008400|transcript|PfDd2_100008400-t41_1|protein_coding||c.*2995C>T|||||2995|,T|downstream_gene_variant|MODIFIER|PfDd2_100008500|PfDd2_100008500|transcript|PfDd2_100008500-t41_1|protein_coding||c.*1040C>T|||||…	132	135	121	142	0	18	16	27	94.77
PfDd2_10	135330	.	G	T	3	no	0/1	0/0	0/0	0/0			No	T|upstream_gene_variant|MODIFIER|PfDd2_100008800|PfDd2_100008800|transcript|PfDd2_100008800-t41_1|protein_coding||c.-1581C>A|||||1581|,T|upstream_gene_variant|MODIFIER|PfDd2_100009000|PfDd2_100009000|transcript|PfDd2_100009000-t41_1|protein_coding||c.-4828G>T|||||4828|,T|downstream_gene_variant|MODIFIER|PfDd2_100008900|PfDd2_100008900|transcript|PfDd2_100008900-t41_1|protein_coding||c.*205C>A||||…	134	206	210	196	37	0	0	0	65.77
PfDd2_10	161932	.	C	A	3	no	0/1	0/0	0/0	0/0			No	A|downstream_gene_variant|MODIFIER|PfDd2_100009600|PfDd2_100009600|transcript|PfDd2_100009600-t41_1|protein_coding||c.*987G>T|||||987|,A|intron_variant|MODIFIER|PfDd2_100009500|PfDd2_100009500|transcript|PfDd2_100009500-t41_1|protein_coding|8/9|c.3374-62C>A||||||	119	196	163	201	30	0	0	0	47.77
PfDd2_10	247704	.	T	C	3	no	0/1	0/0	0/0	0/0			No	C|upstream_gene_variant|MODIFIER|PfDd2_100011800|PfDd2_100011800|transcript|PfDd2_100011800-t41_1|protein_coding||c.-3295A>G|||||3295|,C|upstream_gene_variant|MODIFIER|PfDd2_100012000|PfDd2_100012000|transcript|PfDd2_100012000-t41_1|protein_coding||c.-309A>G|||||309|,C|upstream_gene_variant|MODIFIER|PfDd2_100012100|PfDd2_100012100|transcript|PfDd2_100012100-t41_1|protein_coding||c.-976T>C|||||976…	90	125	130	124	15	0	0	0	59.77
PfDd2_10	466615	.	A	T	3	no	0/0	0/1	0/1	0/1			No	T|upstream_gene_variant|MODIFIER|PfDd2_100018200|PfDd2_100018200|transcript|PfDd2_100018200-t41_1|protein_coding||c.-542A>T|||||542|,T|downstream_gene_variant|MODIFIER|PfDd2_100018100|PfDd2_100018100|transcript|PfDd2_100018100-t41_1|protein_coding||c.*185A>T|||||185|,T|downstream_gene_variant|MODIFIER|PfDd2_100018300|PfDd2_100018300|transcript|PfDd2_100018300-t41_1|protein_coding||c.*4090T>A|||||…	62	65	78	75	0	14	14	17	272.77
PfDd2_10	538881	.	C	A	3	no	0/1	0/0	0/0	0/0			No	A|upstream_gene_variant|MODIFIER|PfDd2_100019700|PfDd2_100019700|transcript|PfDd2_100019700-t41_1|protein_coding||c.-2008C>A|||||2008|,A|downstream_gene_variant|MODIFIER|PfDd2_100019500|PfDd2_100019500|transcript|PfDd2_100019500-t41_1|protein_coding||c.*4367C>A|||||4367|,A|downstream_gene_variant|MODIFIER|PfDd2_100019600|PfDd2_100019600|transcript|PfDd2_100019600-t41_1|protein_coding||c.*537C>A||…	60	119	119	110	12	0	0	0	31.77
PfDd2_10	675545	.	G	T	3	no	0/1	0/0	0/0	0/0			No	T|upstream_gene_variant|MODIFIER|PfDd2_100022700|PfDd2_100022700|transcript|PfDd2_100022700-t41_1|protein_coding||c.-3649C>A|||||3649|,T|upstream_gene_variant|MODIFIER|PfDd2_100022800|PfDd2_100022800|transcript|PfDd2_100022800-t41_1|protein_coding||c.-566C>A|||||566|,T|upstream_gene_variant|MODIFIER|PfDd2_100022900|PfDd2_100022900|transcript|PfDd2_100022900-t41_1|protein_coding||c.-1431G>T|||||14…	100	150	141	149	29	0	0	0	105.77
PfDd2_10	704340	.	C	A	3	no	0/1	0/0	0/0	0/0			No	A|upstream_gene_variant|MODIFIER|PfDd2_100023600|PfDd2_100023600|transcript|PfDd2_100023600-t41_1|protein_coding||c.-1016G>T|||||1016|,A|downstream_gene_variant|MODIFIER|PfDd2_100023700|PfDd2_100023700|transcript|PfDd2_100023700-t41_1|protein_coding||c.*449G>T|||||449|,A|intergenic_region|MODIFIER|PfDd2_100023600-PfDd2_100023700|PfDd2_100023600-PfDd2_100023700|intergenic_region|PfDd2_100023600-Pf…	71	126	125	145	23	0	0	0	315.77
PfDd2_10	730376	.	C	A	3	no	0/1	0/0	0/0	0/0			No	A|upstream_gene_variant|MODIFIER|PfDd2_100024300|PfDd2_100024300|transcript|PfDd2_100024300-t41_1|protein_coding||c.-550G>T|||||550|,A|upstream_gene_variant|MODIFIER|PfDd2_100024400|PfDd2_100024400|transcript|PfDd2_100024400-t41_1|protein_coding||c.-2396C>A|||||2396|,A|downstream_gene_variant|MODIFIER|PfDd2_100024200|PfDd2_100024200|transcript|PfDd2_100024200-t41_1|protein_coding||c.*2808C>A|||||…	99	155	160	152	18	0	0	0	141.77
PfDd2_10	782657	.	G	T	3	no	0/1	0/0	0/0	0/0			No	T|upstream_gene_variant|MODIFIER|PfDd2_100025100|PfDd2_100025100|transcript|PfDd2_100025100-t41_1|protein_coding||c.-4414C>A|||||4414|,T|upstream_gene_variant|MODIFIER|PfDd2_100025200|PfDd2_100025200|transcript|PfDd2_100025200-t41_1|transcribed_processed_pseudogene||n.-255C>A|||||255|,T|downstream_gene_variant|MODIFIER|PfDd2_100025300|PfDd2_100025300|transcript|PfDd2_100025300-t41_1|protein_codin…	67	88	105	86	13	0	0	0	32.77
PfDd2_10	891549	.	G	T	3	no	0/1	0/0	0/0	0/0			No	T|upstream_gene_variant|MODIFIER|PfDd2_100027300|PfDd2_100027300|transcript|PfDd2_100027300-t41_1|protein_coding||c.-4312C>A|||||4312|,T|upstream_gene_variant|MODIFIER|PfDd2_100027400|PfDd2_100027400|transcript|PfDd2_100027400-t41_1|protein_coding||c.-3097G>T|||||3097|,T|intergenic_region|MODIFIER|PfDd2_100027300-PfDd2_100027400|PfDd2_100027300-PfDd2_100027400|intergenic_region|PfDd2_100027300-Pf…	69	167	167	197	52	0	0	0	74.77
PfDd2_10	892396	.	A	T	3	no	0/0	0/1	0/1	0/1			No	T|upstream_gene_variant|MODIFIER|PfDd2_100027400|PfDd2_100027400|transcript|PfDd2_100027400-t41_1|protein_coding||c.-2250A>T|||||2250|,T|intergenic_region|MODIFIER|PfDd2_100027300-PfDd2_100027400|PfDd2_100027300-PfDd2_100027400|intergenic_region|PfDd2_100027300-PfDd2_100027400|||n.892396A>T||||||	129	134	141	160	0	15	22	28	66.77
PfDd2_10	962624	.	G	T	3	no	0/0	0/1	0/1	0/1			No	T|upstream_gene_variant|MODIFIER|PfDd2_100028500|PfDd2_100028500|transcript|PfDd2_100028500-t41_1|protein_coding||c.-4935C>A|||||4935|,T|upstream_gene_variant|MODIFIER|PfDd2_100028700|PfDd2_100028700|transcript|PfDd2_100028700-t41_1|protein_coding||c.-187C>A|||||187|,T|downstream_gene_variant|MODIFIER|PfDd2_100028600|PfDd2_100028600|transcript|PfDd2_100028600-t41_1|protein_coding||c.*2297G>T|||||…	124	124	120	95	0	52	56	62	126.77
PfDd2_10	1006539	.	A	T	3	no	0/0	0/1	0/1	0/1			No	T|upstream_gene_variant|MODIFIER|PfDd2_100029800|PfDd2_100029800|transcript|PfDd2_100029800-t41_1|protein_coding||c.-4676T>A|||||4676|,T|upstream_gene_variant|MODIFIER|PfDd2_100030000|PfDd2_100030000|transcript|PfDd2_100030000-t41_1|protein_coding||c.-217T>A|||||217|,T|upstream_gene_variant|MODIFIER|PfDd2_100030100|PfDd2_100030100|transcript|PfDd2_100030100-t41_1|protein_coding||c.-445A>T|||||445…	36	34	24	35	0	14	13	13	132.77
PfDd2_10	1006542	.	A	T	3	no	0/0	0/1	0/1	0/1			No	T|upstream_gene_variant|MODIFIER|PfDd2_100029800|PfDd2_100029800|transcript|PfDd2_100029800-t41_1|protein_coding||c.-4679T>A|||||4679|,T|upstream_gene_variant|MODIFIER|PfDd2_100030000|PfDd2_100030000|transcript|PfDd2_100030000-t41_1|protein_coding||c.-220T>A|||||220|,T|upstream_gene_variant|MODIFIER|PfDd2_100030100|PfDd2_100030100|transcript|PfDd2_100030100-t41_1|protein_coding||c.-442A>T|||||442…	53	59	45	59	0	16	17	14	58.77
PfDd2_10	1041963	.	C	A	3	no	0/1	0/0	0/0	0/0			No	A|splice_region_variant&intron_variant|LOW|PfDd2_100030800|PfDd2_100030800|transcript|PfDd2_100030800-t41_1|protein_coding|4/12|c.836-4G>T||||||,A|downstream_gene_variant|MODIFIER|PfDd2_100030900|PfDd2_100030900|transcript|PfDd2_100030900-t41_1|protein_coding||c.*1972G>T|||||1972|	93	149	160	152	32	0	0	0	118.77
PfDd2_10	1085928	.	T	A	3	no	0/1	0/0	0/0	0/0			No	A|upstream_gene_variant|MODIFIER|PfDd2_100031600|PfDd2_100031600|transcript|PfDd2_100031600-t41_1|protein_coding||c.-4509A>T|||||4509|,A|downstream_gene_variant|MODIFIER|PfDd2_100031700|PfDd2_100031700|transcript|PfDd2_100031700-t41_1|protein_coding||c.*300T>A|||||300|,A|downstream_gene_variant|MODIFIER|PfDd2_100031800|PfDd2_100031800|transcript|PfDd2_100031800-t41_1|protein_coding||c.*40A>T|||||…	96	111	105	118	16	0	0	0	96.77
PfDd2_10	1199062	.	C	A	3	no	0/0	0/1	0/1	0/1			No	A|upstream_gene_variant|MODIFIER|PfDd2_100035200|PfDd2_100035200|transcript|PfDd2_100035200-t41_1|protein_coding||c.-698C>A|||||698|,A|downstream_gene_variant|MODIFIER|PfDd2_100035100|PfDd2_100035100|transcript|PfDd2_100035100-t41_1|protein_coding||c.*227C>A|||||227|,A|downstream_gene_variant|MODIFIER|PfDd2_100035300|PfDd2_100035300|transcript|PfDd2_100035300-t41_1|protein_coding||c.*1836G>T|||||…	122	74	57	92	0	55	61	64	247.77
PfDd2_10	1263283	.	C	A	3	no	0/1	0/0	0/0	0/0			No	A|splice_region_variant&intron_variant|LOW|PfDd2_100037100|PfDd2_100037100|transcript|PfDd2_100037100-t41_1|protein_coding|1/4|c.70+5G>T||||||,A|upstream_gene_variant|MODIFIER|PfDd2_100037000|PfDd2_100037000|transcript|PfDd2_100037000-t41_1|protein_coding||c.-3159G>T|||||3159|,A|downstream_gene_variant|MODIFIER|PfDd2_100037200|PfDd2_100037200|transcript|PfDd2_100037200-t41_1|protein_coding||c.*51…	54	95	100	115	15	0	0	0	80.77
PfDd2_10	1340680	.	C	A	3	no	0/1	0/0	0/0	0/0			No	A|upstream_gene_variant|MODIFIER|PfDd2_100039200|PfDd2_100039200|transcript|PfDd2_100039200-t41_1|protein_coding||c.-3569G>T|||||3569|,A|upstream_gene_variant|MODIFIER|PfDd2_100039300|PfDd2_100039300|transcript|PfDd2_100039300-t41_1|protein_coding||c.-1782G>T|||||1782|,A|upstream_gene_variant|MODIFIER|PfDd2_100039500|PfDd2_100039500|transcript|PfDd2_100039500-t41_1|protein_coding||c.-256C>A|||||2…	83	177	172	218	56	0	0	0	233.77
PfDd2_10	1367331	.	A	T	3	no	0/1	0/0	0/0	0/0			No	T|upstream_gene_variant|MODIFIER|PfDd2_100040200|PfDd2_100040200|transcript|PfDd2_100040200-t41_1|protein_coding||c.-1857T>A|||||1857|,T|upstream_gene_variant|MODIFIER|PfDd2_100040300|PfDd2_100040300|transcript|PfDd2_100040300-t41_1|protein_coding||c.-46A>T|||||46|,T|upstream_gene_variant|MODIFIER|PfDd2_100040400|PfDd2_100040400|transcript|PfDd2_100040400-t41_1|protein_coding||c.-3468A>T|||||3468…	109	128	132	148	12	0	0	0	78.77
PfDd2_10	1660667	.	T	C	3	no	0/0	0/1	0/1	0/1			No	C|intergenic_region|MODIFIER|PfDd2_100046000-CHR_END|PfDd2_100046000-CHR_END|intergenic_region|PfDd2_100046000-CHR_END|||n.1660667T>C||||||	228	206	211	206	0	29	32	36	73.77
PfDd2_10	1660903	.	C	T	3	no	0/1	0/0	0/0	0/0			No	T|intergenic_region|MODIFIER|PfDd2_100046000-CHR_END|PfDd2_100046000-CHR_END|intergenic_region|PfDd2_100046000-CHR_END|||n.1660903C>T||||||	225	235	235	240	15	0	0	0	55.77
PfDd2_10	1661076	.	G	T	3	no	0/0	0/1	0/1	0/1			No	T|intergenic_region|MODIFIER|PfDd2_100046000-CHR_END|PfDd2_100046000-CHR_END|intergenic_region|PfDd2_100046000-CHR_END|||n.1661076G>T||||||	246	213	218	220	0	32	24	22	219.77
PfDd2_10	1661216	.	T	C	3	no	0/0	0/1	0/1	0/1			No	C|intergenic_region|MODIFIER|PfDd2_100046000-CHR_END|PfDd2_100046000-CHR_END|intergenic_region|PfDd2_100046000-CHR_END|||n.1661216T>C||||||	241	205	203	197	0	33	28	39	64.77
PfDd2_10	1661272	.	C	T	3	no	0/1	0/0	0/0	0/0			No	T|intergenic_region|MODIFIER|PfDd2_100046000-CHR_END|PfDd2_100046000-CHR_END|intergenic_region|PfDd2_100046000-CHR_END|||n.1661272C>T||||||	213	231	234	232	18	0	0	0	55.77
PfDd2_10	1661356	.	T	C	3	no	0/0	0/1	0/1	0/1			No	C|intergenic_region|MODIFIER|PfDd2_100046000-CHR_END|PfDd2_100046000-CHR_END|intergenic_region|PfDd2_100046000-CHR_END|||n.1661356T>C||||||	232	170	186	185	0	51	38	38	144.77
PfDd2_11	102	.	G	A	3	no	0/0	0/1	0/1	0/1			No	A|upstream_gene_variant|MODIFIER|PfDd2_110005000|PfDd2_110005000|transcript|PfDd2_110005000-t41_1|transcribed_processed_pseudogene||n.-1431G>A|||||1431|,A|intergenic_region|MODIFIER|CHR_START-PfDd2_110005000|CHR_START-PfDd2_110005000|intergenic_region|CHR_START-PfDd2_110005000|||n.102G>A||||||	227	215	204	196	0	20	26	30	48.77
PfDd2_11	235	.	A	G	3	no	0/0	0/1	0/1	0/1			No	G|upstream_gene_variant|MODIFIER|PfDd2_110005000|PfDd2_110005000|transcript|PfDd2_110005000-t41_1|transcribed_processed_pseudogene||n.-1298A>G|||||1298|,G|intergenic_region|MODIFIER|CHR_START-PfDd2_110005000|CHR_START-PfDd2_110005000|intergenic_region|CHR_START-PfDd2_110005000|||n.235A>G||||||	238	199	199	196	0	43	36	37	48.77
PfDd2_11	1151	.	G	A	3	no	0/1	0/0	0/0	0/0			No	A|upstream_gene_variant|MODIFIER|PfDd2_110005000|PfDd2_110005000|transcript|PfDd2_110005000-t41_1|transcribed_processed_pseudogene||n.-382G>A|||||382|,A|intergenic_region|MODIFIER|CHR_START-PfDd2_110005000|CHR_START-PfDd2_110005000|intergenic_region|CHR_START-PfDd2_110005000|||n.1151G>A||||||	207	194	194	163	23	0	0	0	194.77
PfDd2_11	121231	.	G	A	3	no	0/1	0/0	0/0	0/0			No	A|upstream_gene_variant|MODIFIER|PfDd2_110008100|PfDd2_110008100|transcript|PfDd2_110008100-t41_1|protein_coding||c.-4025G>A|||||4025|,A|downstream_gene_variant|MODIFIER|PfDd2_110008000|PfDd2_110008000|transcript|PfDd2_110008000-t41_1|protein_coding||c.*1068G>A|||||1068|,A|intergenic_region|MODIFIER|PfDd2_110008000-PfDd2_110008100|PfDd2_110008000-PfDd2_110008100|intergenic_region|PfDd2_110008000-…	86	106	114	122	12	0	0	0	64.77
PfDd2_11	145631	.	C	A	3	no	0/1	0/0	0/0	0/0			No	A|upstream_gene_variant|MODIFIER|PfDd2_110008500|PfDd2_110008500|transcript|PfDd2_110008500-t41_1|protein_coding||c.-4231G>T|||||4231|,A|upstream_gene_variant|MODIFIER|PfDd2_110008600|PfDd2_110008600|transcript|PfDd2_110008600-t41_1|protein_coding||c.-974G>T|||||974|,A|upstream_gene_variant|MODIFIER|PfDd2_110008800|PfDd2_110008800|transcript|PfDd2_110008800-t41_1|protein_coding||c.-4451C>A|||||44…	69	71	72	86	10	0	0	0	35.77
PfDd2_11	149744	.	T	A	3	no	0/1	0/0	0/0	0/0			No	A|upstream_gene_variant|MODIFIER|PfDd2_110008700|PfDd2_110008700|transcript|PfDd2_110008700-t41_1|protein_coding||c.-2258A>T|||||2258|,A|upstream_gene_variant|MODIFIER|PfDd2_110008800|PfDd2_110008800|transcript|PfDd2_110008800-t41_1|protein_coding||c.-338T>A|||||338|,A|downstream_gene_variant|MODIFIER|PfDd2_110008900|PfDd2_110008900|transcript|PfDd2_110008900-t41_1|protein_coding||c.*1839A>T|||||…	142	193	183	185	40	0	0	0	240.77
PfDd2_11	228876	.	T	A	3	no	0/0	0/1	0/1	0/1			No	A|upstream_gene_variant|MODIFIER|PfDd2_110010700|PfDd2_110010700|transcript|PfDd2_110010700-t41_1|protein_coding||c.-87A>T|||||87|,A|downstream_gene_variant|MODIFIER|PfDd2_110010800|PfDd2_110010800|transcript|PfDd2_110010800-t41_1|protein_coding||c.*1212A>T|||||1212|,A|downstream_gene_variant|MODIFIER|PfDd2_110010900|PfDd2_110010900|transcript|PfDd2_110010900-t41_1|protein_coding||c.*2914A>T|||||…	118	120	128	123	0	19	23	24	46.77
PfDd2_11	228922	.	C	A	3	no	0/0	0/1	0/1	0/1			No	A|upstream_gene_variant|MODIFIER|PfDd2_110010700|PfDd2_110010700|transcript|PfDd2_110010700-t41_1|protein_coding||c.-133G>T|||||133|,A|downstream_gene_variant|MODIFIER|PfDd2_110010800|PfDd2_110010800|transcript|PfDd2_110010800-t41_1|protein_coding||c.*1166G>T|||||1166|,A|downstream_gene_variant|MODIFIER|PfDd2_110010900|PfDd2_110010900|transcript|PfDd2_110010900-t41_1|protein_coding||c.*2868G>T|||…	53	44	52	50	0	13	12	12	198.77
PfDd2_11	282212	.	G	T	3	no	0/1	0/0	0/0	0/0			No	T|upstream_gene_variant|MODIFIER|PfDd2_110011900|PfDd2_110011900|transcript|PfDd2_110011900-t41_1|protein_coding||c.-1640C>A|||||1640|,T|downstream_gene_variant|MODIFIER|PfDd2_110011800|PfDd2_110011800|transcript|PfDd2_110011800-t41_1|protein_coding||c.*3515G>T|||||3515|,T|downstream_gene_variant|MODIFIER|PfDd2_110012000|PfDd2_110012000|transcript|PfDd2_110012000-t41_1|protein_coding||c.*934C>A||…	127	176	170	198	44	0	0	0	54.77
PfDd2_11	347074	.	G	T	3	no	0/1	0/0	0/0	0/0			No	T|upstream_gene_variant|MODIFIER|PfDd2_110014000|PfDd2_110014000|transcript|PfDd2_110014000-t41_1|protein_coding||c.-3472C>A|||||3472|,T|downstream_gene_variant|MODIFIER|PfDd2_110014100|PfDd2_110014100|transcript|PfDd2_110014100-t41_1|protein_coding||c.*614G>T|||||614|,T|downstream_gene_variant|MODIFIER|PfDd2_110014200|PfDd2_110014200|transcript|PfDd2_110014200-t41_1|protein_coding||c.*5C>A|||||5…	83	119	107	119	11	0	0	0	97.77
PfDd2_11	534124	.	T	A	3	no	0/0	0/1	0/1	0/1			No	A|upstream_gene_variant|MODIFIER|PfDd2_110019400|PfDd2_110019400|transcript|PfDd2_110019400-t41_1|protein_coding||c.-2808A>T|||||2808|,A|upstream_gene_variant|MODIFIER|PfDd2_110019500|PfDd2_110019500|transcript|PfDd2_110019500-t41_1|protein_coding||c.-234T>A|||||234|,A|downstream_gene_variant|MODIFIER|PfDd2_110019300|PfDd2_110019300|transcript|PfDd2_110019300-t41_1|protein_coding||c.*4376T>A|||||…	225	200	205	177	0	26	27	44	173.77
PfDd2_11	534125	.	C	T	3	no	0/0	0/1	0/1	0/1			No	T|upstream_gene_variant|MODIFIER|PfDd2_110019400|PfDd2_110019400|transcript|PfDd2_110019400-t41_1|protein_coding||c.-2809G>A|||||2809|,T|upstream_gene_variant|MODIFIER|PfDd2_110019500|PfDd2_110019500|transcript|PfDd2_110019500-t41_1|protein_coding||c.-233C>T|||||233|,T|downstream_gene_variant|MODIFIER|PfDd2_110019300|PfDd2_110019300|transcript|PfDd2_110019300-t41_1|protein_coding||c.*4377C>T|||||…	224	201	207	176	0	23	25	42	68.77
PfDd2_11	543324	.	G	T	3	no	0/1	0/0	0/0	0/0			No	T|upstream_gene_variant|MODIFIER|PfDd2_110019600|PfDd2_110019600|transcript|PfDd2_110019600-t41_1|protein_coding||c.-3929C>A|||||3929|,T|upstream_gene_variant|MODIFIER|PfDd2_110019700|PfDd2_110019700|transcript|PfDd2_110019700-t41_1|protein_coding||c.-499C>A|||||499|,T|downstream_gene_variant|MODIFIER|PfDd2_110019800|PfDd2_110019800|transcript|PfDd2_110019800-t41_1|protein_coding||c.*2698C>A|||||…	90	159	155	158	21	0	0	0	52.77
PfDd2_11	727784	.	C	A	3	no	0/1	0/0	0/0	0/0			No	A|upstream_gene_variant|MODIFIER|PfDd2_110024500|PfDd2_110024500|transcript|PfDd2_110024500-t41_1|protein_coding||c.-4673G>T|||||4673|,A|upstream_gene_variant|MODIFIER|PfDd2_110024600|PfDd2_110024600|transcript|PfDd2_110024600-t41_1|protein_coding||c.-2511G>T|||||2511|,A|upstream_gene_variant|MODIFIER|PfDd2_110024700|PfDd2_110024700|transcript|PfDd2_110024700-t41_1|protein_coding||c.-1241C>A|||||…	148	199	178	176	49	0	0	0	278.77
PfDd2_11	818051	.	G	T	3	no	0/0	0/1	0/1	0/1			No	T|upstream_gene_variant|MODIFIER|PfDd2_110026100|PfDd2_110026100|transcript|PfDd2_110026100-t41_1|protein_coding||c.-318G>T|||||318|,T|intergenic_region|MODIFIER|PfDd2_110026000-PfDd2_110026100|PfDd2_110026000-PfDd2_110026100|intergenic_region|PfDd2_110026000-PfDd2_110026100|||n.818051G>T||||||	79	67	86	104	0	24	24	24	394.77
PfDd2_11	865390	.	C	A	3	no	0/1	0/0	0/0	0/0			No	A|upstream_gene_variant|MODIFIER|PfDd2_110027100|PfDd2_110027100|transcript|PfDd2_110027100-t41_1|protein_coding||c.-47G>T|||||47|,A|downstream_gene_variant|MODIFIER|PfDd2_110027200|PfDd2_110027200|transcript|PfDd2_110027200-t41_1|protein_coding||c.*1091G>T|||||1091|,A|intergenic_region|MODIFIER|PfDd2_110027100-PfDd2_110027200|PfDd2_110027100-PfDd2_110027200|intergenic_region|PfDd2_110027100-PfDd…	99	170	175	173	37	0	0	0	55.77
PfDd2_11	920857	.	A	G	3	no	0/1	0/0	0/0	0/0			No	G|upstream_gene_variant|MODIFIER|PfDd2_110028800|PfDd2_110028800|transcript|PfDd2_110028800-t41_1|protein_coding||c.-2903T>C|||||2903|,G|downstream_gene_variant|MODIFIER|PfDd2_110029000|PfDd2_110029000|transcript|PfDd2_110029000-t41_1|protein_coding||c.*1833T>C|||||1833|,G|intron_variant|MODIFIER|PfDd2_110028900|PfDd2_110028900|transcript|PfDd2_110028900-t41_1|protein_coding|2/5|c.611-46T>C||||||	152	130	136	171	14	0	0	0	41.77
PfDd2_11	952297	.	C	A	3	no	0/0	0/1	0/1	0/1			No	A|downstream_gene_variant|MODIFIER|PfDd2_110029700|PfDd2_110029700|transcript|PfDd2_110029700-t41_1|protein_coding||c.*99C>A|||||99|,A|downstream_gene_variant|MODIFIER|PfDd2_110029800|PfDd2_110029800|transcript|PfDd2_110029800-t41_1|protein_coding||c.*404G>T|||||404|,A|downstream_gene_variant|MODIFIER|PfDd2_110029900|PfDd2_110029900|transcript|PfDd2_110029900-t41_1|protein_coding||c.*3544G>T|||||…	115	112	139	133	0	19	16	17	127.77
PfDd2_11	1071212	.	G	T	3	no	0/0	0/1	0/1	0/1			No	T|upstream_gene_variant|MODIFIER|PfDd2_110033100|PfDd2_110033100|transcript|PfDd2_110033100-t41_1|protein_coding||c.-217G>T|||||217|,T|downstream_gene_variant|MODIFIER|PfDd2_110033000|PfDd2_110033000|transcript|PfDd2_110033000-t41_1|protein_coding||c.*2998G>T|||||2998|,T|downstream_gene_variant|MODIFIER|PfDd2_110033200|PfDd2_110033200|transcript|PfDd2_110033200-t41_1|protein_coding||c.*2944C>A|||…	119	98	113	86	0	49	47	56	139.77
PfDd2_11	1100420	.	G	A	3	no	0/1	0/0	0/0	0/0			No	A|upstream_gene_variant|MODIFIER|PfDd2_110034000|PfDd2_110034000|transcript|PfDd2_110034000-t41_1|protein_coding||c.-275C>T|||||275|,A|upstream_gene_variant|MODIFIER|PfDd2_110034100|PfDd2_110034100|transcript|PfDd2_110034100-t41_1|protein_coding||c.-1766G>A|||||1766|,A|upstream_gene_variant|MODIFIER|PfDd2_110034200|PfDd2_110034200|transcript|PfDd2_110034200-t41_1|protein_coding||c.-4267G>A|||||42…	128	197	190	187	15	0	0	0	72.77
PfDd2_11	1147428	.	C	A	3	no	0/1	0/0	0/0	0/0			No	A|upstream_gene_variant|MODIFIER|PfDd2_110035100|PfDd2_110035100|transcript|PfDd2_110035100-t41_1|protein_coding||c.-1184G>T|||||1184|,A|downstream_gene_variant|MODIFIER|PfDd2_110035200|PfDd2_110035200|transcript|PfDd2_110035200-t41_1|transcribed_processed_pseudogene||n.*961G>T|||||961|,A|intergenic_region|MODIFIER|PfDd2_110035100-PfDd2_110035200|PfDd2_110035100-PfDd2_110035200|intergenic_region|…	30	68	55	58	11	0	0	0	95.77
PfDd2_11	1235806	.	C	T	3	no	0/0	0/1	0/1	0/1			No	T|synonymous_variant|LOW|PfDd2_110037300|PfDd2_110037300|transcript|PfDd2_110037300-t41_1|protein_coding|1/1|c.1668C>T|p.Asn556Asn|1668/1992|1668/1992|556/663||,T|upstream_gene_variant|MODIFIER|PfDd2_110037500|PfDd2_110037500|transcript|PfDd2_110037500-t41_1|protein_coding||c.-4953C>T|||||4953|,T|downstream_gene_variant|MODIFIER|PfDd2_110037200|PfDd2_110037200|transcript|PfDd2_110037200-t41_1|pro…	243	218	198	203	0	29	51	44	266.77
PfDd2_11	1315856	.	C	A	3	no	0/1	0/0	0/0	0/0			No	A|upstream_gene_variant|MODIFIER|PfDd2_110038900|PfDd2_110038900|transcript|PfDd2_110038900-t41_1|protein_coding||c.-4981G>T|||||4981|,A|upstream_gene_variant|MODIFIER|PfDd2_110039100|PfDd2_110039100|transcript|PfDd2_110039100-t41_1|protein_coding||c.-1111G>T|||||1111|,A|upstream_gene_variant|MODIFIER|PfDd2_110039200|PfDd2_110039200|transcript|PfDd2_110039200-t41_1|protein_coding||c.-2169C>A|||||…	113	170	166	177	38	0	0	0	34.77
PfDd2_11	1447036	.	C	A	3	no	0/1	0/0	0/0	0/0			No	A|upstream_gene_variant|MODIFIER|PfDd2_110041900|PfDd2_110041900|transcript|PfDd2_110041900-t41_1|protein_coding||c.-1312G>T|||||1312|,A|downstream_gene_variant|MODIFIER|PfDd2_110042000|PfDd2_110042000|transcript|PfDd2_110042000-t41_1|protein_coding||c.*605G>T|||||605|,A|intergenic_region|MODIFIER|PfDd2_110041900-PfDd2_110042000|PfDd2_110041900-PfDd2_110042000|intergenic_region|PfDd2_110041900-Pf…	54	101	101	97	18	0	0	0	74.77
PfDd2_11	1510188	.	A	G	3	no	0/1	0/0	0/0	0/0			No	G|upstream_gene_variant|MODIFIER|PfDd2_110042700|PfDd2_110042700|transcript|PfDd2_110042700-t41_1|protein_coding||c.-3918T>C|||||3918|,G|upstream_gene_variant|MODIFIER|PfDd2_110042900|PfDd2_110042900|transcript|PfDd2_110042900-t41_1|protein_coding||c.-33A>G|||||33|,G|downstream_gene_variant|MODIFIER|PfDd2_110042800|PfDd2_110042800|transcript|PfDd2_110042800-t41_1|protein_coding||c.*1014A>G|||||10…	112	163	157	146	15	0	0	0	67.77
PfDd2_11	1664791	.	C	A	3	no	0/0	0/1	0/1	0/1			No	A|upstream_gene_variant|MODIFIER|PfDd2_110046900|PfDd2_110046900|transcript|PfDd2_110046900-t41_1|protein_coding||c.-4104C>A|||||4104|,A|downstream_gene_variant|MODIFIER|PfDd2_110046600|PfDd2_110046600|transcript|PfDd2_110046600-t41_1|protein_coding||c.*4911C>A|||||4911|,A|downstream_gene_variant|MODIFIER|PfDd2_110046700|PfDd2_110046700|transcript|PfDd2_110046700-t41_1|protein_coding||c.*141C>A||…	45	24	26	23	0	15	22	23	35.77
PfDd2_11	1855608	.	A	T	3	no	0/1	0/0	0/0	0/0			No	T|upstream_gene_variant|MODIFIER|PfDd2_110051500|PfDd2_110051500|transcript|PfDd2_110051500-t41_1|protein_coding||c.-3059A>T|||||3059|,T|downstream_gene_variant|MODIFIER|PfDd2_110051400|PfDd2_110051400|transcript|PfDd2_110051400-t41_1|protein_coding||c.*144A>T|||||144|,T|intergenic_region|MODIFIER|PfDd2_110051400-PfDd2_110051500|PfDd2_110051400-PfDd2_110051500|intergenic_region|PfDd2_110051400-Pf…	127	128	144	131	15	0	0	0	90.77
PfDd2_11	1855658	.	A	T	3	no	0/1	0/0	0/0	0/0			No	T|upstream_gene_variant|MODIFIER|PfDd2_110051500|PfDd2_110051500|transcript|PfDd2_110051500-t41_1|protein_coding||c.-3009A>T|||||3009|,T|downstream_gene_variant|MODIFIER|PfDd2_110051400|PfDd2_110051400|transcript|PfDd2_110051400-t41_1|protein_coding||c.*194A>T|||||194|,T|intergenic_region|MODIFIER|PfDd2_110051400-PfDd2_110051500|PfDd2_110051400-PfDd2_110051500|intergenic_region|PfDd2_110051400-Pf…	134	175	177	158	16	0	0	0	147.77
PfDd2_12	118	.	A	G	3	no	0/1	0/0	0/0	0/0			No	G|downstream_gene_variant|MODIFIER|PfDd2_120005000|PfDd2_120005000|transcript|PfDd2_120005000-t41_1|protein_coding||c.*2976T>C|||||2976|,G|intergenic_region|MODIFIER|CHR_START-PfDd2_120005000|CHR_START-PfDd2_120005000|intergenic_region|CHR_START-PfDd2_120005000|||n.118A>G||||||	200	233	228	228	34	0	0	0	51.77
PfDd2_12	69434	.	C	T	3	no	0/1	0/0	0/0	0/0			No	T|upstream_gene_variant|MODIFIER|PfDd2_120006400|PfDd2_120006400|transcript|PfDd2_120006400-t41_1|protein_coding||c.-78C>T|||||78|,T|downstream_gene_variant|MODIFIER|PfDd2_120006300|PfDd2_120006300|transcript|PfDd2_120006300-t41_1|protein_coding||c.*1502C>T|||||1502|,T|downstream_gene_variant|MODIFIER|PfDd2_120006500|PfDd2_120006500|transcript|PfDd2_120006500-t41_1|protein_coding||c.*1421G>A|||||…	59	124	121	121	21	0	0	0	30.77
PfDd2_12	90656	.	C	A	3	no	0/1	0/0	0/0	0/0			No	A|upstream_gene_variant|MODIFIER|PfDd2_120007100|PfDd2_120007100|transcript|PfDd2_120007100-t41_1|protein_coding||c.-647G>T|||||647|,A|upstream_gene_variant|MODIFIER|PfDd2_120007200|PfDd2_120007200|transcript|PfDd2_120007200-t41_1|protein_coding||c.-370C>A|||||370|,A|downstream_gene_variant|MODIFIER|PfDd2_120007300|PfDd2_120007300|transcript|PfDd2_120007300-t41_1|protein_coding||c.*3011G>T|||||30…	90	172	141	168	19	0	0	0	30.77
PfDd2_12	133151	.	C	A	3	no	0/0	0/1	0/1	0/1			No	A|upstream_gene_variant|MODIFIER|PfDd2_120007700|PfDd2_120007700|transcript|PfDd2_120007700-t41_1|protein_coding||c.-521G>T|||||521|,A|upstream_gene_variant|MODIFIER|PfDd2_120007800|PfDd2_120007800|transcript|PfDd2_120007800-t41_1|protein_coding||c.-2231C>A|||||2231|,A|upstream_gene_variant|MODIFIER|PfDd2_120007900|PfDd2_120007900|transcript|PfDd2_120007900-t41_1|protein_coding||c.-4653C>A|||||46…	111	104	107	113	0	45	41	47	209.77
PfDd2_12	179454	.	C	T	3	no	0/0	0/1	0/1	0/1			No	T|upstream_gene_variant|MODIFIER|PfDd2_120009000|PfDd2_120009000|transcript|PfDd2_120009000-t41_1|protein_coding||c.-490G>A|||||490|,T|upstream_gene_variant|MODIFIER|PfDd2_120009100|PfDd2_120009100|transcript|PfDd2_120009100-t41_1|protein_coding||c.-214C>T|||||214|,T|downstream_gene_variant|MODIFIER|PfDd2_120009200|PfDd2_120009200|transcript|PfDd2_120009200-t41_1|protein_coding||c.*2729G>A|||||27…	106	100	79	95	0	16	12	20	94.77
PfDd2_12	570614	.	A	G	3	no	0/0	0/1	0/1	0/1			No	G|upstream_gene_variant|MODIFIER|PfDd2_120018500|PfDd2_120018500|transcript|PfDd2_120018500-t41_1|protein_coding||c.-1719T>C|||||1719|,G|downstream_gene_variant|MODIFIER|PfDd2_120018600|PfDd2_120018600|transcript|PfDd2_120018600-t41_1|protein_coding||c.*978T>C|||||978|,G|intergenic_region|MODIFIER|PfDd2_120018500-PfDd2_120018600|PfDd2_120018500-PfDd2_120018600|intergenic_region|PfDd2_120018500-Pf…	65	48	54	42	0	24	24	27	104.77
PfDd2_12	603026	.	G	T	3	no	0/0	0/1	0/1	0/1			No	T|upstream_gene_variant|MODIFIER|PfDd2_120019900|PfDd2_120019900|transcript|PfDd2_120019900-t41_1|protein_coding||c.-747G>T|||||747|,T|downstream_gene_variant|MODIFIER|PfDd2_120019700|PfDd2_120019700|transcript|PfDd2_120019700-t41_1|protein_coding||c.*4791G>T|||||4791|,T|downstream_gene_variant|MODIFIER|PfDd2_120019800|PfDd2_120019800|transcript|PfDd2_120019800-t41_1|protein_coding||c.*339G>T||||…	105	112	92	98	0	44	45	32	60.77
PfDd2_12	733427	.	A	T	3	no	0/1	0/0	0/0	0/0			No	T|upstream_gene_variant|MODIFIER|PfDd2_120023800|PfDd2_120023800|transcript|PfDd2_120023800-t41_1|protein_coding||c.-428A>T|||||428|,T|downstream_gene_variant|MODIFIER|PfDd2_120023700|PfDd2_120023700|transcript|PfDd2_120023700-t41_1|protein_coding||c.*2331A>T|||||2331|,T|intergenic_region|MODIFIER|PfDd2_120023700-PfDd2_120023800|PfDd2_120023700-PfDd2_120023800|intergenic_region|PfDd2_120023700-Pf…	76	89	120	125	15	0	0	0	37.77
PfDd2_12	876948	.	A	G	3	no	1/1	0/1	0/1	0/1			No	G|upstream_gene_variant|MODIFIER|PfDd2_120026900|PfDd2_120026900|transcript|PfDd2_120026900-t41_1|protein_coding||c.-194T>C|||||194|,G|downstream_gene_variant|MODIFIER|PfDd2_120026800|PfDd2_120026800|transcript|PfDd2_120026800-t41_1|transcribed_processed_pseudogene||n.*3071A>G|||||3071|,G|intergenic_region|MODIFIER|PfDd2_120026900-PfDd2_120027000|PfDd2_120026900-PfDd2_120027000|intergenic_region|…	8	14	13	10	18	30	26	26	581.77
PfDd2_12	893708	.	G	T	3	no	0/1	0/0	0/0	0/0			No	T|upstream_gene_variant|MODIFIER|PfDd2_120027100|PfDd2_120027100|transcript|PfDd2_120027100-t41_1|protein_coding||c.-900G>T|||||900|,T|downstream_gene_variant|MODIFIER|PfDd2_120027000|PfDd2_120027000|transcript|PfDd2_120027000-t41_1|protein_coding||c.*3454G>T|||||3454|,T|downstream_gene_variant|MODIFIER|PfDd2_120027200|PfDd2_120027200|transcript|PfDd2_120027200-t41_1|protein_coding||c.*2974C>A|||…	73	107	89	102	8	0	0	0	34.77
PfDd2_12	971717	.	A	G	3	no	0/1	0/0	0/0	0/0			No	G|upstream_gene_variant|MODIFIER|PfDd2_120029300|PfDd2_120029300|transcript|PfDd2_120029300-t41_1|protein_coding||c.-3133A>G|||||3133|,G|downstream_gene_variant|MODIFIER|PfDd2_120029200|PfDd2_120029200|transcript|PfDd2_120029200-t41_1|protein_coding||c.*991A>G|||||991|,G|intergenic_region|MODIFIER|PfDd2_120029200-PfDd2_120029300|PfDd2_120029200-PfDd2_120029300|intergenic_region|PfDd2_120029200-Pf…	44	55	49	70	7	0	0	0	79.77
PfDd2_12	1058047	.	A	T	3	no	0/1	0/0	0/0	0/0			No	T|upstream_gene_variant|MODIFIER|PfDd2_120031400|PfDd2_120031400|transcript|PfDd2_120031400-t41_1|protein_coding||c.-965T>A|||||965|,T|upstream_gene_variant|MODIFIER|PfDd2_120031500|PfDd2_120031500|transcript|PfDd2_120031500-t41_1|protein_coding||c.-148A>T|||||148|,T|intergenic_region|MODIFIER|PfDd2_120031400-PfDd2_120031500|PfDd2_120031400-PfDd2_120031500|intergenic_region|PfDd2_120031400-PfDd2_…	55	89	107	105	6	0	0	0	52.77
PfDd2_12	1113136	.	G	A	3	no	0/1	0/0	0/0	0/0			No	A|downstream_gene_variant|MODIFIER|PfDd2_120032700|PfDd2_120032700|transcript|PfDd2_120032700-t41_1|protein_coding||c.*968C>T|||||968|,A|intron_variant|MODIFIER|PfDd2_120032600|PfDd2_120032600|transcript|PfDd2_120032600-t41_1|protein_coding|1/1|c.3068+42G>A||||||	80	127	122	113	16	0	0	0	320.77
PfDd2_12	1113140	.	G	A	3	no	0/1	0/0	0/0	0/0			No	A|downstream_gene_variant|MODIFIER|PfDd2_120032700|PfDd2_120032700|transcript|PfDd2_120032700-t41_1|protein_coding||c.*964C>T|||||964|,A|intron_variant|MODIFIER|PfDd2_120032600|PfDd2_120032600|transcript|PfDd2_120032600-t41_1|protein_coding|1/1|c.3068+46G>A||||||	65	94	85	90	15	0	0	0	202.77
PfDd2_12	1128675	.	C	T	3	no	0/1	0/0	0/0	0/0			No	T|upstream_gene_variant|MODIFIER|PfDd2_120033100|PfDd2_120033100|transcript|PfDd2_120033100-t41_1|protein_coding||c.-443G>A|||||443|,T|upstream_gene_variant|MODIFIER|PfDd2_120033200|PfDd2_120033200|transcript|PfDd2_120033200-t41_1|protein_coding||c.-43C>T|||||43|,T|upstream_gene_variant|MODIFIER|PfDd2_120033300|PfDd2_120033300|transcript|PfDd2_120033300-t41_1|protein_coding||c.-4502C>T|||||4502|,…	34	72	81	56	6	0	0	0	36.77
PfDd2_12	1165182	.	G	T	3	no	0/1	0/0	0/0	0/0			No	T|upstream_gene_variant|MODIFIER|PfDd2_120033800|PfDd2_120033800|transcript|PfDd2_120033800-t41_1|protein_coding||c.-1140C>A|||||1140|,T|downstream_gene_variant|MODIFIER|PfDd2_120033900|PfDd2_120033900|transcript|PfDd2_120033900-t41_1|protein_coding||c.*325C>A|||||325|,T|intergenic_region|MODIFIER|PfDd2_120033800-PfDd2_120033900|PfDd2_120033800-PfDd2_120033900|intergenic_region|PfDd2_120033800-Pf…	74	145	117	120	34	0	0	0	166.77
PfDd2_12	1165191	.	G	T	3	no	0/1	0/0	0/0	0/0			No	T|upstream_gene_variant|MODIFIER|PfDd2_120033800|PfDd2_120033800|transcript|PfDd2_120033800-t41_1|protein_coding||c.-1149C>A|||||1149|,T|downstream_gene_variant|MODIFIER|PfDd2_120033900|PfDd2_120033900|transcript|PfDd2_120033900-t41_1|protein_coding||c.*316C>A|||||316|,T|intergenic_region|MODIFIER|PfDd2_120033800-PfDd2_120033900|PfDd2_120033800-PfDd2_120033900|intergenic_region|PfDd2_120033800-Pf…	73	158	128	116	45	0	0	0	284.77
PfDd2_12	1184468	.	C	T	3	no	0/1	0/0	0/0	0/0			No	T|upstream_gene_variant|MODIFIER|PfDd2_120034100|PfDd2_120034100|transcript|PfDd2_120034100-t41_1|protein_coding||c.-339G>A|||||339|,T|intergenic_region|MODIFIER|PfDd2_120034100-PfDd2_120034200|PfDd2_120034100-PfDd2_120034200|intergenic_region|PfDd2_120034100-PfDd2_120034200|||n.1184468C>T||||||	34	48	48	44	5	0	0	0	57.77
PfDd2_12	1255172	.	C	A	3	no	0/1	0/0	0/0	0/0			No	A|upstream_gene_variant|MODIFIER|PfDd2_120035900|PfDd2_120035900|transcript|PfDd2_120035900-t41_1|protein_coding||c.-121C>A|||||121|,A|downstream_gene_variant|MODIFIER|PfDd2_120035800|PfDd2_120035800|transcript|PfDd2_120035800-t41_1|protein_coding||c.*809C>A|||||809|,A|intergenic_region|MODIFIER|PfDd2_120035800-PfDd2_120035900|PfDd2_120035800-PfDd2_120035900|intergenic_region|PfDd2_120035800-PfDd…	95	158	163	166	35	0	0	0	76.77
PfDd2_12	1297636	.	C	A	3	no	0/1	0/0	0/0	0/0			No	A|upstream_gene_variant|MODIFIER|PfDd2_120036700|PfDd2_120036700|transcript|PfDd2_120036700-t41_1|protein_coding||c.-1224C>A|||||1224|,A|intergenic_region|MODIFIER|PfDd2_120036600-PfDd2_120036700|PfDd2_120036600-PfDd2_120036700|intergenic_region|PfDd2_120036600-PfDd2_120036700|||n.1297636C>A||||||	39	55	59	66	6	0	0	0	47.77
PfDd2_12	1327558	.	T	A	3	no	0/1	0/0	0/0	0/0			No	A|upstream_gene_variant|MODIFIER|PfDd2_120037300|PfDd2_120037300|transcript|PfDd2_120037300-t41_1|protein_coding||c.-4627A>T|||||4627|,A|upstream_gene_variant|MODIFIER|PfDd2_120037400|PfDd2_120037400|transcript|PfDd2_120037400-t41_1|protein_coding||c.-91A>T|||||91|,A|upstream_gene_variant|MODIFIER|PfDd2_120037500|PfDd2_120037500|transcript|PfDd2_120037500-t41_1|protein_coding||c.-857T>A|||||857|,…	128	151	152	164	25	0	0	0	87.77
PfDd2_12	1330776	.	G	T	3	no	0/1	0/0	0/0	0/0			No	T|upstream_gene_variant|MODIFIER|PfDd2_120037400|PfDd2_120037400|transcript|PfDd2_120037400-t41_1|protein_coding||c.-3309C>A|||||3309|,T|downstream_gene_variant|MODIFIER|PfDd2_120037500|PfDd2_120037500|transcript|PfDd2_120037500-t41_1|protein_coding||c.*1285G>T|||||1285|,T|downstream_gene_variant|MODIFIER|PfDd2_120037700|PfDd2_120037700|transcript|PfDd2_120037700-t41_1|protein_coding||c.*3943C>A|…	134	187	162	186	13	0	0	0	55.77
PfDd2_12	1559549	.	C	T	3	no	0/1	0/0	0/0	0/0			No	T|upstream_gene_variant|MODIFIER|PfDd2_120042700|PfDd2_120042700|transcript|PfDd2_120042700-t41_1|protein_coding||c.-995C>T|||||995|,T|downstream_gene_variant|MODIFIER|PfDd2_120042500|PfDd2_120042500|transcript|PfDd2_120042500-t41_1|protein_coding||c.*2670C>T|||||2670|,T|downstream_gene_variant|MODIFIER|PfDd2_120042600|PfDd2_120042600|transcript|PfDd2_120042600-t41_1|protein_coding||c.*732C>T||||…	61	138	133	155	22	0	0	0	54.77
PfDd2_12	1600035	.	C	A	3	no	0/1	0/0	0/0	0/0			No	A|upstream_gene_variant|MODIFIER|PfDd2_120043700|PfDd2_120043700|transcript|PfDd2_120043700-t41_1|protein_coding||c.-562G>T|||||562|,A|downstream_gene_variant|MODIFIER|PfDd2_120043600|PfDd2_120043600|transcript|PfDd2_120043600-t41_1|protein_coding||c.*4661C>A|||||4661|,A|downstream_gene_variant|MODIFIER|PfDd2_120043800|PfDd2_120043800|transcript|PfDd2_120043800-t41_1|protein_coding||c.*3841G>T|||…	87	143	132	137	29	0	0	0	40.77
PfDd2_12	1612623	.	G	T	3	no	0/0	0/1	0/1	0/1			No	T|upstream_gene_variant|MODIFIER|PfDd2_120044000|PfDd2_120044000|transcript|PfDd2_120044000-t41_1|protein_coding||c.-4616G>T|||||4616|,T|downstream_gene_variant|MODIFIER|PfDd2_120043900|PfDd2_120043900|transcript|PfDd2_120043900-t41_1|protein_coding||c.*2088G>T|||||2088|,T|intergenic_region|MODIFIER|PfDd2_120043900-PfDd2_120044000|PfDd2_120043900-PfDd2_120044000|intergenic_region|PfDd2_120043900-…	35	22	33	25	0	9	10	15	106.77
PfDd2_12	1915985	.	A	C	3	no	0/0	0/1	0/1	0/1			No	C|upstream_gene_variant|MODIFIER|PfDd2_120051300|PfDd2_120051300|transcript|PfDd2_120051300-t41_1|protein_coding||c.-1819A>C|||||1819|,C|downstream_gene_variant|MODIFIER|PfDd2_120051000|PfDd2_120051000|transcript|PfDd2_120051000-t41_1|protein_coding||c.*4142A>C|||||4142|,C|downstream_gene_variant|MODIFIER|PfDd2_120051100|PfDd2_120051100|transcript|PfDd2_120051100-t41_1|protein_coding||c.*2030A>C|…	114	118	120	114	0	17	16	17	101.77
PfDd2_12	1933518	.	T	A	3	no	0/1	0/0	0/0	0/0			No	A|upstream_gene_variant|MODIFIER|PfDd2_120051600|PfDd2_120051600|transcript|PfDd2_120051600-t41_1|protein_coding||c.-568T>A|||||568|,A|downstream_gene_variant|MODIFIER|PfDd2_120051500|PfDd2_120051500|transcript|PfDd2_120051500-t41_1|protein_coding||c.*1989T>A|||||1989|,A|downstream_gene_variant|MODIFIER|PfDd2_120051700|PfDd2_120051700|transcript|PfDd2_120051700-t41_1|protein_coding||c.*2407A>T|||…	28	54	54	48	6	0	0	0	30.77
PfDd2_12	2097273	.	A	T	3	no	0/1	0/0	0/0	0/0			No	T|upstream_gene_variant|MODIFIER|PfDd2_120056700|PfDd2_120056700|transcript|PfDd2_120056700-t41_1|protein_coding||c.-4499A>T|||||4499|,T|downstream_gene_variant|MODIFIER|PfDd2_120056400|PfDd2_120056400|transcript|PfDd2_120056400-t41_1|protein_coding||c.*1159A>T|||||1159|,T|downstream_gene_variant|MODIFIER|PfDd2_120056600|PfDd2_120056600|transcript|PfDd2_120056600-t41_1|protein_coding||c.*2067T>A|…	96	143	129	129	20	0	0	0	328.77
PfDd2_12	2166237	.	T	C	3	no	0/1	0/0	0/0	0/0			No	C|upstream_gene_variant|MODIFIER|PfDd2_120058100|PfDd2_120058100|transcript|PfDd2_120058100-t41_1|protein_coding||c.-1375A>G|||||1375|,C|downstream_gene_variant|MODIFIER|PfDd2_120058000|PfDd2_120058000|transcript|PfDd2_120058000-t41_1|protein_coding||c.*2907T>C|||||2907|,C|intergenic_region|MODIFIER|PfDd2_120058100-CHR_END|PfDd2_120058100-CHR_END|intergenic_region|PfDd2_120058100-CHR_END|||n.2166…	217	234	239	241	20	0	0	0	96.77
PfDd2_12	2166626	.	T	C	3	no	0/0	0/1	0/1	0/1			No	C|upstream_gene_variant|MODIFIER|PfDd2_120058100|PfDd2_120058100|transcript|PfDd2_120058100-t41_1|protein_coding||c.-1764A>G|||||1764|,C|downstream_gene_variant|MODIFIER|PfDd2_120058000|PfDd2_120058000|transcript|PfDd2_120058000-t41_1|protein_coding||c.*3296T>C|||||3296|,C|intergenic_region|MODIFIER|PfDd2_120058100-CHR_END|PfDd2_120058100-CHR_END|intergenic_region|PfDd2_120058100-CHR_END|||n.2166…	245	190	190	202	0	42	47	37	232.77
PfDd2_12	2166715	.	C	T	3	no	0/1	0/0	0/0	0/0			No	T|upstream_gene_variant|MODIFIER|PfDd2_120058100|PfDd2_120058100|transcript|PfDd2_120058100-t41_1|protein_coding||c.-1853G>A|||||1853|,T|downstream_gene_variant|MODIFIER|PfDd2_120058000|PfDd2_120058000|transcript|PfDd2_120058000-t41_1|protein_coding||c.*3385C>T|||||3385|,T|intergenic_region|MODIFIER|PfDd2_120058100-CHR_END|PfDd2_120058100-CHR_END|intergenic_region|PfDd2_120058100-CHR_END|||n.2166…	218	219	229	220	14	0	0	0	44.77
PfDd2_12	2166997	.	G	T	3	no	0/1	0/0	0/0	0/0			No	T|upstream_gene_variant|MODIFIER|PfDd2_120058100|PfDd2_120058100|transcript|PfDd2_120058100-t41_1|protein_coding||c.-2135C>A|||||2135|,T|downstream_gene_variant|MODIFIER|PfDd2_120058000|PfDd2_120058000|transcript|PfDd2_120058000-t41_1|protein_coding||c.*3667G>T|||||3667|,T|intergenic_region|MODIFIER|PfDd2_120058100-CHR_END|PfDd2_120058100-CHR_END|intergenic_region|PfDd2_120058100-CHR_END|||n.2166…	231	155	148	143	16	0	0	0	107.77
PfDd2_13	536	.	A	C	3	no	0/1	0/0	0/0	0/0			No	C|intergenic_region|MODIFIER|CHR_START-PfDd2_130005700|CHR_START-PfDd2_130005700|intergenic_region|CHR_START-PfDd2_130005700|||n.536A>C||||||	228	239	240	241	15	0	0	0	85.77
PfDd2_13	872	.	G	A	3	no	0/1	0/0	0/0	0/0			No	A|intergenic_region|MODIFIER|CHR_START-PfDd2_130005700|CHR_START-PfDd2_130005700|intergenic_region|CHR_START-PfDd2_130005700|||n.872G>A||||||	190	239	229	223	36	0	0	0	84.77
PfDd2_13	46620	.	C	A	3	no	0/1	0/0	0/0	0/0			No	A|downstream_gene_variant|MODIFIER|PfDd2_130005700|PfDd2_130005700|transcript|PfDd2_130005700-t41_1|protein_coding||c.*745C>A|||||745|,A|downstream_gene_variant|MODIFIER|PfDd2_130005800|PfDd2_130005800|transcript|PfDd2_130005800-t41_1|protein_coding||c.*1101G>T|||||1101|,A|downstream_gene_variant|MODIFIER|PfDd2_130005900|PfDd2_130005900|transcript|PfDd2_130005900-t41_1|protein_coding||c.*4657G>T|…	55	92	103	99	15	0	0	0	84.77
PfDd2_13	126725	.	G	T	3	no	0/1	0/0	0/0	0/0			No	T|downstream_gene_variant|MODIFIER|PfDd2_130007700|PfDd2_130007700|transcript|PfDd2_130007700-t41_1|protein_coding||c.*9C>A|||||9|,T|downstream_gene_variant|MODIFIER|PfDd2_130007800|PfDd2_130007800|transcript|PfDd2_130007800-t41_1|protein_coding||c.*4563C>A|||||4563|,T|intergenic_region|MODIFIER|PfDd2_130007500-PfDd2_130007700|PfDd2_130007500-PfDd2_130007700|intergenic_region|PfDd2_130007500-PfDd…	122	161	135	125	32	0	0	0	108.77
PfDd2_13	181425	.	T	C	3	no	0/1	0/0	0/0	0/0			No	C|upstream_gene_variant|MODIFIER|PfDd2_130009100|PfDd2_130009100|transcript|PfDd2_130009100-t41_1|protein_coding||c.-539A>G|||||539|,C|downstream_gene_variant|MODIFIER|PfDd2_130009000|PfDd2_130009000|transcript|PfDd2_130009000-t41_1|protein_coding||c.*4708T>C|||||4708|,C|downstream_gene_variant|MODIFIER|PfDd2_130009200|PfDd2_130009200|transcript|PfDd2_130009200-t41_1|protein_coding||c.*1297A>G|||…	47	90	100	84	7	0	0	0	30.77
PfDd2_13	281479	.	T	A	3	no	0/0	0/1	0/1	0/1			No	A|upstream_gene_variant|MODIFIER|PfDd2_130011000|PfDd2_130011000|transcript|PfDd2_130011000-t41_1|protein_coding||c.-1387A>T|||||1387|,A|upstream_gene_variant|MODIFIER|PfDd2_130011200|PfDd2_130011200|transcript|PfDd2_130011200-t41_1|protein_coding||c.-2848T>A|||||2848|,A|downstream_gene_variant|MODIFIER|PfDd2_130011100|PfDd2_130011100|transcript|PfDd2_130011100-t41_1|protein_coding||c.*215A>T||||…	166	147	142	142	0	37	41	38	44.77
PfDd2_13	363953	.	T	A	3	no	0/1	0/0	0/0	0/0			No	A|upstream_gene_variant|MODIFIER|PfDd2_130013500|PfDd2_130013500|transcript|PfDd2_130013500-t41_1|protein_coding||c.-239A>T|||||239|,A|downstream_gene_variant|MODIFIER|PfDd2_130013400|PfDd2_130013400|transcript|PfDd2_130013400-t41_1|protein_coding||c.*2790T>A|||||2790|,A|downstream_gene_variant|MODIFIER|PfDd2_130013600|PfDd2_130013600|transcript|PfDd2_130013600-t41_1|protein_coding||c.*835A>T||||…	119	166	169	160	12	0	0	0	44.77
PfDd2_13	452620	.	G	T	3	no	0/0	0/1	0/1	0/1			No	T|upstream_gene_variant|MODIFIER|PfDd2_130015200|PfDd2_130015200|transcript|PfDd2_130015200-t41_1|protein_coding||c.-2308C>A|||||2308|,T|upstream_gene_variant|MODIFIER|PfDd2_130015400|PfDd2_130015400|transcript|PfDd2_130015400-t41_1|protein_coding||c.-645G>T|||||645|,T|downstream_gene_variant|MODIFIER|PfDd2_130015100|PfDd2_130015100|transcript|PfDd2_130015100-t41_1|protein_coding||c.*3748G>T|||||…	126	108	121	93	0	51	57	48	128.77
PfDd2_13	591301	.	A	T	3	no	0/1	0/0	0/0	0/0			No	T|upstream_gene_variant|MODIFIER|PfDd2_130019400|PfDd2_130019400|transcript|PfDd2_130019400-t41_1|protein_coding||c.-155T>A|||||155|,T|downstream_gene_variant|MODIFIER|PfDd2_130019500|PfDd2_130019500|transcript|PfDd2_130019500-t41_1|protein_coding||c.*901T>A|||||901|,T|intergenic_region|MODIFIER|PfDd2_130019400-PfDd2_130019500|PfDd2_130019400-PfDd2_130019500|intergenic_region|PfDd2_130019400-PfDd…	64	78	92	86	7	0	0	0	36.77
PfDd2_13	635149	.	G	T	3	no	0/0	0/1	0/1	0/1			No	T|upstream_gene_variant|MODIFIER|PfDd2_130020200|PfDd2_130020200|transcript|PfDd2_130020200-t41_1|protein_coding||c.-1981C>A|||||1981|,T|upstream_gene_variant|MODIFIER|PfDd2_130020300|PfDd2_130020300|transcript|PfDd2_130020300-t41_1|protein_coding||c.-618C>A|||||618|,T|upstream_gene_variant|MODIFIER|PfDd2_130020500|PfDd2_130020500|transcript|PfDd2_130020500-t41_1|protein_coding||c.-2302G>T|||||23…	83	89	76	89	0	25	23	28	125.77
PfDd2_13	782250	.	A	T	3	no	0/0	0/1	0/1	0/1			No	T|downstream_gene_variant|MODIFIER|PfDd2_130024400|PfDd2_130024400|transcript|PfDd2_130024400-t41_1|protein_coding||c.*2089A>T|||||2089|,T|downstream_gene_variant|MODIFIER|PfDd2_130024500|PfDd2_130024500|transcript|PfDd2_130024500-t41_1|protein_coding||c.*197A>T|||||197|,T|downstream_gene_variant|MODIFIER|PfDd2_130024600|PfDd2_130024600|transcript|PfDd2_130024600-t41_1|protein_coding||c.*799T>A||…	131	156	156	129	0	18	15	23	129.77
PfDd2_13	782278	.	T	A	3	no	0/0	0/1	0/1	0/1			No	A|downstream_gene_variant|MODIFIER|PfDd2_130024400|PfDd2_130024400|transcript|PfDd2_130024400-t41_1|protein_coding||c.*2117T>A|||||2117|,A|downstream_gene_variant|MODIFIER|PfDd2_130024500|PfDd2_130024500|transcript|PfDd2_130024500-t41_1|protein_coding||c.*225T>A|||||225|,A|downstream_gene_variant|MODIFIER|PfDd2_130024600|PfDd2_130024600|transcript|PfDd2_130024600-t41_1|protein_coding||c.*771A>T||…	161	162	158	163	0	33	22	24	222.77
PfDd2_13	796353	.	C	A	3	no	0/1	0/0	0/0	0/0			No	A|upstream_gene_variant|MODIFIER|PfDd2_130024900|PfDd2_130024900|transcript|PfDd2_130024900-t41_1|protein_coding||c.-193C>A|||||193|,A|downstream_gene_variant|MODIFIER|PfDd2_130024800|PfDd2_130024800|transcript|PfDd2_130024800-t41_1|protein_coding||c.*2224C>A|||||2224|,A|intergenic_region|MODIFIER|PfDd2_130024800-PfDd2_130024900|PfDd2_130024800-PfDd2_130024900|intergenic_region|PfDd2_130024800-Pf…	65	81	89	85	16	0	0	0	43.77
PfDd2_13	831327	.	A	T	3	no	0/1	0/0	0/0	0/0			No	T|upstream_gene_variant|MODIFIER|PfDd2_130025600|PfDd2_130025600|transcript|PfDd2_130025600-t41_1|protein_coding||c.-626T>A|||||626|,T|upstream_gene_variant|MODIFIER|PfDd2_130025700|PfDd2_130025700|transcript|PfDd2_130025700-t41_1|protein_coding||c.-1674A>T|||||1674|,T|downstream_gene_variant|MODIFIER|PfDd2_130025500|PfDd2_130025500|transcript|PfDd2_130025500-t41_1|protein_coding||c.*3903A>T|||||…	88	167	155	153	12	0	0	0	51.77
PfDd2_13	847373	.	A	T	3	no	0/1	0/0	0/0	0/0			No	T|upstream_gene_variant|MODIFIER|PfDd2_130026100|PfDd2_130026100|transcript|PfDd2_130026100-t41_1|protein_coding||c.-1586A>T|||||1586|,T|downstream_gene_variant|MODIFIER|PfDd2_130025900|PfDd2_130025900|transcript|PfDd2_130025900-t41_1|protein_coding||c.*1728A>T|||||1728|,T|downstream_gene_variant|MODIFIER|PfDd2_130026200|PfDd2_130026200|transcript|PfDd2_130026200-t41_1|protein_coding||c.*3857T>A|…	142	196	200	189	31	0	0	0	110.77
PfDd2_13	956763	.	C	A	3	no	0/1	0/0	0/0	0/0			No	A|downstream_gene_variant|MODIFIER|PfDd2_130028100|PfDd2_130028100|transcript|PfDd2_130028100-t41_1|protein_coding||c.*333C>A|||||333|,A|downstream_gene_variant|MODIFIER|PfDd2_130028200|PfDd2_130028200|transcript|PfDd2_130028200-t41_1|protein_coding||c.*114G>T|||||114|,A|intergenic_region|MODIFIER|PfDd2_130028100-PfDd2_130028200|PfDd2_130028100-PfDd2_130028200|intergenic_region|PfDd2_130028100-Pf…	47	69	75	82	17	0	0	0	43.77
PfDd2_13	967217	.	T	A	3	no	0/0	0/1	0/1	0/1			No	A|downstream_gene_variant|MODIFIER|PfDd2_130028300|PfDd2_130028300|transcript|PfDd2_130028300-t41_1|protein_coding||c.*2111T>A|||||2111|,A|downstream_gene_variant|MODIFIER|PfDd2_130028500|PfDd2_130028500|transcript|PfDd2_130028500-t41_1|transcribed_processed_pseudogene||n.*1350A>T|||||1350|,A|downstream_gene_variant|MODIFIER|PfDd2_130028600|PfDd2_130028600|transcript|PfDd2_130028600-t41_1|protein…	117	111	114	128	0	14	16	16	55.77
PfDd2_13	1009659	.	T	A	3	no	0/1	0/0	0/0	0/0			No	A|upstream_gene_variant|MODIFIER|PfDd2_130029900|PfDd2_130029900|transcript|PfDd2_130029900-t41_1|protein_coding||c.-2007A>T|||||2007|,A|upstream_gene_variant|MODIFIER|PfDd2_130030000|PfDd2_130030000|transcript|PfDd2_130030000-t41_1|protein_coding||c.-413T>A|||||413|,A|downstream_gene_variant|MODIFIER|PfDd2_130030100|PfDd2_130030100|transcript|PfDd2_130030100-t41_1|protein_coding||c.*2803A>T|||||…	184	238	235	238	16	0	0	0	30.77
PfDd2_13	1060399	.	A	T	3	no	0/1	0/0	0/0	0/0			No	T|upstream_gene_variant|MODIFIER|PfDd2_130031000|PfDd2_130031000|transcript|PfDd2_130031000-t41_1|protein_coding||c.-2604T>A|||||2604|,T|upstream_gene_variant|MODIFIER|PfDd2_130031200|PfDd2_130031200|transcript|PfDd2_130031200-t41_1|protein_coding||c.-2459A>T|||||2459|,T|upstream_gene_variant|MODIFIER|PfDd2_130031300|PfDd2_130031300|transcript|PfDd2_130031300-t41_1|protein_coding||c.-4285A>T|||||…	45	48	60	40	7	0	0	0	70.77
PfDd2_13	1170581	.	G	A	3	no	0/0	0/1	0/1	0/1			No	A|upstream_gene_variant|MODIFIER|PfDd2_130033500|PfDd2_130033500|transcript|PfDd2_130033500-t41_1|protein_coding||c.-693G>A|||||693|,A|upstream_gene_variant|MODIFIER|PfDd2_130033700|PfDd2_130033700|transcript|PfDd2_130033700-t41_1|protein_coding||c.-3963G>A|||||3963|,A|downstream_gene_variant|MODIFIER|PfDd2_130033400|PfDd2_130033400|transcript|PfDd2_130033400-t41_1|protein_coding||c.*688G>A|||||6…	17	25	25	23	0	9	9	11	168.77
PfDd2_13	1256940	.	C	T	3	no	0/1	0/0	0/0	0/0			No	T|upstream_gene_variant|MODIFIER|PfDd2_130035200|PfDd2_130035200|transcript|PfDd2_130035200-t41_1|protein_coding||c.-3943G>A|||||3943|,T|intron_variant|MODIFIER|PfDd2_130035300|PfDd2_130035300|transcript|PfDd2_130035300-t41_1|protein_coding|3/7|c.1545-38C>T||||||	169	167	164	149	15	0	0	0	31.77
PfDd2_13	1336860	.	A	T	3	no	0/1	0/0	0/0	0/0			No	T|upstream_gene_variant|MODIFIER|PfDd2_130037600|PfDd2_130037600|transcript|PfDd2_130037600-t41_1|protein_coding||c.-2862T>A|||||2862|,T|upstream_gene_variant|MODIFIER|PfDd2_130038000|PfDd2_130038000|transcript|PfDd2_130038000-t41_1|protein_coding||c.-4676A>T|||||4676|,T|downstream_gene_variant|MODIFIER|PfDd2_130037700|PfDd2_130037700|transcript|PfDd2_130037700-t41_1|protein_coding||c.*10A>T|||||…	214	202	221	222	25	0	0	0	204.77
PfDd2_13	1352776	.	G	T	3	no	0/1	0/0	0/0	0/0			No	T|upstream_gene_variant|MODIFIER|PfDd2_130038300|PfDd2_130038300|transcript|PfDd2_130038300-t41_1|protein_coding||c.-1062C>A|||||1062|,T|upstream_gene_variant|MODIFIER|PfDd2_130038400|PfDd2_130038400|transcript|PfDd2_130038400-t41_1|protein_coding||c.-22G>T|||||22|,T|downstream_gene_variant|MODIFIER|PfDd2_130038200|PfDd2_130038200|transcript|PfDd2_130038200-t41_1|protein_coding||c.*3842G>T|||||38…	140	186	188	170	29	0	0	0	34.77
PfDd2_13	1373083	.	A	T	3	no	0/1	0/0	0/0	0/0			No	T|upstream_gene_variant|MODIFIER|PfDd2_130039000|PfDd2_130039000|transcript|PfDd2_130039000-t41_1|protein_coding||c.-347T>A|||||347|,T|upstream_gene_variant|MODIFIER|PfDd2_130039100|PfDd2_130039100|transcript|PfDd2_130039100-t41_1|protein_coding||c.-1437A>T|||||1437|,T|downstream_gene_variant|MODIFIER|PfDd2_130038900|PfDd2_130038900|transcript|PfDd2_130038900-t41_1|protein_coding||c.*3655A>T|||||…	43	83	71	64	7	0	0	0	119.77
PfDd2_13	1481462	.	G	T	3	no	0/1	0/0	0/0	0/0			No	T|upstream_gene_variant|MODIFIER|PfDd2_130041700|PfDd2_130041700|transcript|PfDd2_130041700-t41_1|protein_coding||c.-3157C>A|||||3157|,T|upstream_gene_variant|MODIFIER|PfDd2_130041800|PfDd2_130041800|transcript|PfDd2_130041800-t41_1|protein_coding||c.-81G>T|||||81|,T|upstream_gene_variant|MODIFIER|PfDd2_130041900|PfDd2_130041900|transcript|PfDd2_130041900-t41_1|protein_coding||c.-2416G>T|||||2416…	86	146	184	169	36	0	0	0	50.77
PfDd2_13	1580078	.	T	A	3	no	0/0	0/1	0/1	0/1			No	A|upstream_gene_variant|MODIFIER|PfDd2_130044600|PfDd2_130044600|transcript|PfDd2_130044600-t41_1|protein_coding||c.-654A>T|||||654|,A|downstream_gene_variant|MODIFIER|PfDd2_130044700|PfDd2_130044700|transcript|PfDd2_130044700-t41_1|protein_coding||c.*119A>T|||||119|,A|downstream_gene_variant|MODIFIER|PfDd2_130044800|PfDd2_130044800|transcript|PfDd2_130044800-t41_1|protein_coding||c.*4355A>T|||||…	84	48	55	66	0	12	18	23	38.77
PfDd2_13	1632079	.	T	A	3	no	0/1	0/0	0/0	0/0			No	A|upstream_gene_variant|MODIFIER|PfDd2_130046300|PfDd2_130046300|transcript|PfDd2_130046300-t41_1|protein_coding||c.-3598A>T|||||3598|,A|upstream_gene_variant|MODIFIER|PfDd2_130046400|PfDd2_130046400|transcript|PfDd2_130046400-t41_1|protein_coding||c.-657A>T|||||657|,A|upstream_gene_variant|MODIFIER|PfDd2_130046600|PfDd2_130046600|transcript|PfDd2_130046600-t41_1|protein_coding||c.-3630T>A|||||36…	156	204	214	212	24	0	0	0	331.77
PfDd2_13	1632576	.	G	T,A	3	no	0/2	0/1	0/1	0/1			No	A|upstream_gene_variant|MODIFIER|PfDd2_130046300|PfDd2_130046300|transcript|PfDd2_130046300-t41_1|protein_coding||c.-4095C>T|||||4095|,T|upstream_gene_variant|MODIFIER|PfDd2_130046300|PfDd2_130046300|transcript|PfDd2_130046300-t41_1|protein_coding||c.-4095C>A|||||4095|,A|upstream_gene_variant|MODIFIER|PfDd2_130046400|PfDd2_130046400|transcript|PfDd2_130046400-t41_1|protein_coding||c.-1154C>T|||||…	132	153	135	134	99	99	99	99	141.77
PfDd2_13	1634433	.	A	T	3	no	0/1	0/0	0/0	0/0			No	T|upstream_gene_variant|MODIFIER|PfDd2_130046400|PfDd2_130046400|transcript|PfDd2_130046400-t41_1|protein_coding||c.-3011T>A|||||3011|,T|upstream_gene_variant|MODIFIER|PfDd2_130046500|PfDd2_130046500|transcript|PfDd2_130046500-t41_1|protein_coding||c.-34T>A|||||34|,T|upstream_gene_variant|MODIFIER|PfDd2_130046600|PfDd2_130046600|transcript|PfDd2_130046600-t41_1|protein_coding||c.-1276A>T|||||1276…	110	149	150	142	15	0	0	0	79.77
PfDd2_13	1650528	.	A	T	3	no	0/1	0/0	0/0	0/0			No	T|upstream_gene_variant|MODIFIER|PfDd2_130047000|PfDd2_130047000|transcript|PfDd2_130047000-t41_1|protein_coding||c.-4453T>A|||||4453|,T|upstream_gene_variant|MODIFIER|PfDd2_130047300|PfDd2_130047300|transcript|PfDd2_130047300-t41_1|protein_coding||c.-624A>T|||||624|,T|upstream_gene_variant|MODIFIER|PfDd2_130047400|PfDd2_130047400|transcript|PfDd2_130047400-t41_1|protein_coding||c.-3115A>T|||||31…	116	174	151	145	13	0	0	0	50.77
PfDd2_13	1722689	.	A	T	3	no	0/1	0/0	0/0	0/0			No	T|upstream_gene_variant|MODIFIER|PfDd2_130049100|PfDd2_130049100|transcript|PfDd2_130049100-t41_1|protein_coding||c.-628T>A|||||628|,T|upstream_gene_variant|MODIFIER|PfDd2_130049200|PfDd2_130049200|transcript|PfDd2_130049200-t41_1|protein_coding||c.-3136A>T|||||3136|,T|intergenic_region|MODIFIER|PfDd2_130049100-PfDd2_130049200|PfDd2_130049100-PfDd2_130049200|intergenic_region|PfDd2_130049100-PfDd…	82	115	127	105	25	0	0	0	54.77
PfDd2_13	1802303	.	A	G	3	no	0/0	0/1	0/1	0/1			No	G|upstream_gene_variant|MODIFIER|PfDd2_130050200|PfDd2_130050200|transcript|PfDd2_130050200-t41_1|protein_coding||c.-3999T>C|||||3999|,G|upstream_gene_variant|MODIFIER|PfDd2_130050300|PfDd2_130050300|transcript|PfDd2_130050300-t41_1|protein_coding||c.-1915T>C|||||1915|,G|downstream_gene_variant|MODIFIER|PfDd2_130050400|PfDd2_130050400|transcript|PfDd2_130050400-t41_1|protein_coding||c.*93A>G|||||…	124	43	43	32	0	35	32	42	134.77
PfDd2_13	1823511	.	G	T	3	no	0/1	0/0	0/0	0/0			No	T|upstream_gene_variant|MODIFIER|PfDd2_130050900|PfDd2_130050900|transcript|PfDd2_130050900-t41_1|protein_coding||c.-1500C>A|||||1500|,T|downstream_gene_variant|MODIFIER|PfDd2_130050800|PfDd2_130050800|transcript|PfDd2_130050800-t41_1|protein_coding||c.*2400G>T|||||2400|,T|downstream_gene_variant|MODIFIER|PfDd2_130051000|PfDd2_130051000|transcript|PfDd2_130051000-t41_1|protein_coding||c.*193C>A||…	73	118	150	151	26	0	0	0	127.77
PfDd2_13	1837211	.	T	A	3	no	0/1	0/0	0/0	0/0			No	A|upstream_gene_variant|MODIFIER|PfDd2_130051200|PfDd2_130051200|transcript|PfDd2_130051200-t41_1|transcribed_processed_pseudogene||n.-4462A>T|||||4462|,A|upstream_gene_variant|MODIFIER|PfDd2_130051400|PfDd2_130051400|transcript|PfDd2_130051400-t41_1|protein_coding||c.-661T>A|||||661|,A|downstream_gene_variant|MODIFIER|PfDd2_130051300|PfDd2_130051300|transcript|PfDd2_130051300-t41_1|protein_codin…	159	141	158	175	17	0	0	0	136.77
PfDd2_13	1837214	.	A	T	3	no	0/1	0/0	0/0	0/0			No	T|upstream_gene_variant|MODIFIER|PfDd2_130051200|PfDd2_130051200|transcript|PfDd2_130051200-t41_1|transcribed_processed_pseudogene||n.-4465T>A|||||4465|,T|upstream_gene_variant|MODIFIER|PfDd2_130051400|PfDd2_130051400|transcript|PfDd2_130051400-t41_1|protein_coding||c.-658A>T|||||658|,T|downstream_gene_variant|MODIFIER|PfDd2_130051300|PfDd2_130051300|transcript|PfDd2_130051300-t41_1|protein_codin…	159	142	162	176	19	0	0	0	119.77
PfDd2_13	1883202	.	G	T	3	no	0/0	0/1	0/1	0/1			No	T|upstream_gene_variant|MODIFIER|PfDd2_130052300|PfDd2_130052300|transcript|PfDd2_130052300-t41_1|protein_coding||c.-81G>T|||||81|,T|downstream_gene_variant|MODIFIER|PfDd2_130052200|PfDd2_130052200|transcript|PfDd2_130052200-t41_1|protein_coding||c.*978G>T|||||978|,T|downstream_gene_variant|MODIFIER|PfDd2_130052400|PfDd2_130052400|transcript|PfDd2_130052400-t41_1|protein_coding||c.*2212C>A|||||22…	114	73	93	99	0	53	54	63	131.77
PfDd2_13	2033377	.	G	T	3	no	0/0	0/1	0/1	0/1			No	T|upstream_gene_variant|MODIFIER|PfDd2_130056300|PfDd2_130056300|transcript|PfDd2_130056300-t41_1|protein_coding||c.-3327C>A|||||3327|,T|upstream_gene_variant|MODIFIER|PfDd2_130056500|PfDd2_130056500|transcript|PfDd2_130056500-t41_1|protein_coding||c.-1113G>T|||||1113|,T|downstream_gene_variant|MODIFIER|PfDd2_130056600|PfDd2_130056600|transcript|PfDd2_130056600-t41_1|protein_coding||c.*3238C>A|||…	126	141	158	155	0	22	19	21	229.77
PfDd2_13	2034282	.	G	T	3	no	0/1	0/0	0/0	0/0			No	T|upstream_gene_variant|MODIFIER|PfDd2_130056300|PfDd2_130056300|transcript|PfDd2_130056300-t41_1|protein_coding||c.-4232C>A|||||4232|,T|upstream_gene_variant|MODIFIER|PfDd2_130056500|PfDd2_130056500|transcript|PfDd2_130056500-t41_1|protein_coding||c.-208G>T|||||208|,T|downstream_gene_variant|MODIFIER|PfDd2_130056400|PfDd2_130056400|transcript|PfDd2_130056400-t41_1|protein_coding||c.*744G>T|||||7…	100	174	151	152	36	0	0	0	90.77
PfDd2_13	2078567	.	C	T	3	no	0/1	0/0	0/0	0/0			No	T|upstream_gene_variant|MODIFIER|PfDd2_130057800|PfDd2_130057800|transcript|PfDd2_130057800-t41_1|protein_coding||c.-1847C>T|||||1847|,T|downstream_gene_variant|MODIFIER|PfDd2_130057500|PfDd2_130057500|transcript|PfDd2_130057500-t41_1|protein_coding||c.*3476C>T|||||3476|,T|downstream_gene_variant|MODIFIER|PfDd2_130057600|PfDd2_130057600|transcript|PfDd2_130057600-t41_1|protein_coding||c.*1018C>T|…	147	171	207	219	15	0	0	0	100.77
PfDd2_13	2078568	.	A	G	3	no	0/1	0/0	0/0	0/0			No	G|upstream_gene_variant|MODIFIER|PfDd2_130057800|PfDd2_130057800|transcript|PfDd2_130057800-t41_1|protein_coding||c.-1846A>G|||||1846|,G|downstream_gene_variant|MODIFIER|PfDd2_130057500|PfDd2_130057500|transcript|PfDd2_130057500-t41_1|protein_coding||c.*3477A>G|||||3477|,G|downstream_gene_variant|MODIFIER|PfDd2_130057600|PfDd2_130057600|transcript|PfDd2_130057600-t41_1|protein_coding||c.*1019A>G|…	150	171	215	220	15	0	0	0	90.77
PfDd2_13	2097342	.	G	T,A	3	no	0/2	0/1	0/1	0/1			No	A|upstream_gene_variant|MODIFIER|PfDd2_130058100|PfDd2_130058100|transcript|PfDd2_130058100-t41_1|protein_coding||c.-843C>T|||||843|,T|upstream_gene_variant|MODIFIER|PfDd2_130058100|PfDd2_130058100|transcript|PfDd2_130058100-t41_1|protein_coding||c.-843C>A|||||843|,A|upstream_gene_variant|MODIFIER|PfDd2_130058200|PfDd2_130058200|transcript|PfDd2_130058200-t41_1|protein_coding||c.-1023G>A|||||1023…	135	159	148	177	42	99	99	99	252.77
PfDd2_13	2183631	.	C	A	3	no	0/1	0/0	0/0	0/0			No	A|upstream_gene_variant|MODIFIER|PfDd2_130060300|PfDd2_130060300|transcript|PfDd2_130060300-t41_1|protein_coding||c.-2123G>T|||||2123|,A|upstream_gene_variant|MODIFIER|PfDd2_130060400|PfDd2_130060400|transcript|PfDd2_130060400-t41_1|protein_coding||c.-1814C>A|||||1814|,A|downstream_gene_variant|MODIFIER|PfDd2_130060500|PfDd2_130060500|transcript|PfDd2_130060500-t41_1|protein_coding||c.*3786G>T|||…	64	85	88	112	8	0	0	0	35.77
PfDd2_13	2192065	.	C	T	3	no	0/1	0/0	0/0	0/0			No	T|upstream_gene_variant|MODIFIER|PfDd2_130060500|PfDd2_130060500|transcript|PfDd2_130060500-t41_1|protein_coding||c.-3682G>A|||||3682|,T|upstream_gene_variant|MODIFIER|PfDd2_130060600|PfDd2_130060600|transcript|PfDd2_130060600-t41_1|protein_coding||c.-1090G>A|||||1090|,T|upstream_gene_variant|MODIFIER|PfDd2_130060800|PfDd2_130060800|transcript|PfDd2_130060800-t41_1|protein_coding||c.-3117C>T|||||…	57	71	85	94	6	0	0	0	30.77
PfDd2_13	2225384	.	G	A	3	no	0/0	0/1	0/1	0/1			No	A|upstream_gene_variant|MODIFIER|PfDd2_130061600|PfDd2_130061600|transcript|PfDd2_130061600-t41_1|protein_coding||c.-3807C>T|||||3807|,A|upstream_gene_variant|MODIFIER|PfDd2_130061700|PfDd2_130061700|transcript|PfDd2_130061700-t41_1|protein_coding||c.-2610G>A|||||2610|,A|upstream_gene_variant|MODIFIER|PfDd2_130061800|PfDd2_130061800|transcript|PfDd2_130061800-t41_1|protein_coding||c.-4511G>A|||||…	106	105	113	126	0	13	15	13	125.77
PfDd2_13	2339233	.	C	A	3	no	0/1	0/0	0/0	0/0			No	A|downstream_gene_variant|MODIFIER|PfDd2_130064500|PfDd2_130064500|transcript|PfDd2_130064500-t41_1|protein_coding||c.*510C>A|||||510|,A|downstream_gene_variant|MODIFIER|PfDd2_130064600|PfDd2_130064600|transcript|PfDd2_130064600-t41_1|protein_coding||c.*801G>T|||||801|,A|intergenic_region|MODIFIER|PfDd2_130064500-PfDd2_130064600|PfDd2_130064500-PfDd2_130064600|intergenic_region|PfDd2_130064500-Pf…	65	129	95	108	13	0	0	0	55.77
PfDd2_13	2381036	.	G	T	3	no	0/0	0/1	0/1	0/1			No	T|downstream_gene_variant|MODIFIER|PfDd2_130065400|PfDd2_130065400|transcript|PfDd2_130065400-t41_1|protein_coding||c.*1085G>T|||||1085|,T|intergenic_region|MODIFIER|PfDd2_130065400-PfDd2_130065500|PfDd2_130065400-PfDd2_130065500|intergenic_region|PfDd2_130065400-PfDd2_130065500|||n.2381036G>T||||||	95	106	84	91	0	18	11	18	182.77
PfDd2_13	2572813	.	G	T	3	no	0/0	0/1	0/1	0/1			No	T|upstream_gene_variant|MODIFIER|PfDd2_130069700|PfDd2_130069700|transcript|PfDd2_130069700-t41_1|protein_coding||c.-4138G>T|||||4138|,T|downstream_gene_variant|MODIFIER|PfDd2_130069500|PfDd2_130069500|transcript|PfDd2_130069500-t41_1|protein_coding||c.*3082G>T|||||3082|,T|intron_variant|MODIFIER|PfDd2_130069600|PfDd2_130069600|transcript|PfDd2_130069600-t41_1|protein_coding|5/11|c.1366-16G>T||||…	114	86	83	85	0	34	35	27	192.77
PfDd2_13	2618893	.	G	T	3	no	0/1	0/0	0/0	0/0			No	T|downstream_gene_variant|MODIFIER|PfDd2_130070400|PfDd2_130070400|transcript|PfDd2_130070400-t41_1|protein_coding||c.*1969G>T|||||1969|,T|downstream_gene_variant|MODIFIER|PfDd2_130070500|PfDd2_130070500|transcript|PfDd2_130070500-t41_1|protein_coding||c.*98C>A|||||98|,T|downstream_gene_variant|MODIFIER|PfDd2_130070600|PfDd2_130070600|transcript|PfDd2_130070600-t41_1|protein_coding||c.*2991C>A|||…	62	165	156	131	30	0	0	0	41.77
PfDd2_13	2642669	.	A	T	3	no	0/1	0/0	0/0	0/0			No	T|upstream_gene_variant|MODIFIER|PfDd2_130071400|PfDd2_130071400|transcript|PfDd2_130071400-t41_1|protein_coding||c.-886T>A|||||886|,T|upstream_gene_variant|MODIFIER|PfDd2_130071500|PfDd2_130071500|transcript|PfDd2_130071500-t41_1|protein_coding||c.-2794A>T|||||2794|,T|downstream_gene_variant|MODIFIER|PfDd2_130071300|PfDd2_130071300|transcript|PfDd2_130071300-t41_1|protein_coding||c.*3002A>T|||||…	80	103	110	96	8	0	0	0	53.77
PfDd2_13	2696542	.	G	T	3	no	0/1	0/0	0/0	0/0			No	T|upstream_gene_variant|MODIFIER|PfDd2_130072800|PfDd2_130072800|transcript|PfDd2_130072800-t41_1|protein_coding||c.-347C>A|||||347|,T|upstream_gene_variant|MODIFIER|PfDd2_130072900|PfDd2_130072900|transcript|PfDd2_130072900-t41_1|protein_coding||c.-536G>T|||||536|,T|upstream_gene_variant|MODIFIER|PfDd2_130073000|PfDd2_130073000|transcript|PfDd2_130073000-t41_1|protein_coding||c.-2833G>T|||||2833…	51	82	86	70	8	0	0	0	83.77
PfDd2_13	2931712	.	T	C	3	no	0/1	0/0	0/0	0/0			No	C|upstream_gene_variant|MODIFIER|PfDd2_130078800|PfDd2_130078800|transcript|PfDd2_130078800-t41_1|protein_coding||c.-4713A>G|||||4713|,C|intergenic_region|MODIFIER|PfDd2_130078800-CHR_END|PfDd2_130078800-CHR_END|intergenic_region|PfDd2_130078800-CHR_END|||n.2931712T>C||||||	80	52	49	65	10	0	0	0	55.77
PfDd2_13	2931925	.	T	C	3	no	0/0	0/1	0/1	0/1			No	C|upstream_gene_variant|MODIFIER|PfDd2_130078800|PfDd2_130078800|transcript|PfDd2_130078800-t41_1|protein_coding||c.-4926A>G|||||4926|,C|intergenic_region|MODIFIER|PfDd2_130078800-CHR_END|PfDd2_130078800-CHR_END|intergenic_region|PfDd2_130078800-CHR_END|||n.2931925T>C||||||	233	172	137	134	0	15	28	31	51.77
PfDd2_14	401	.	A	G	3	no	0/0	0/1	0/1	0/1			No	G|downstream_gene_variant|MODIFIER|PfDd2_140005000|PfDd2_140005000|transcript|PfDd2_140005000-t41_1|protein_coding||c.*1854T>C|||||1854|,G|intergenic_region|MODIFIER|CHR_START-PfDd2_140005000|CHR_START-PfDd2_140005000|intergenic_region|CHR_START-PfDd2_140005000|||n.401A>G||||||	215	127	126	122	0	15	6	18	97.77
PfDd2_14	594	.	A	G	3	no	0/1	0/0	0/0	0/0			No	G|downstream_gene_variant|MODIFIER|PfDd2_140005000|PfDd2_140005000|transcript|PfDd2_140005000-t41_1|protein_coding||c.*1661T>C|||||1661|,G|intergenic_region|MODIFIER|CHR_START-PfDd2_140005000|CHR_START-PfDd2_140005000|intergenic_region|CHR_START-PfDd2_140005000|||n.594A>G||||||	213	227	220	222	15	0	0	0	103.77
PfDd2_14	73645	.	T	A	3	no	0/1	0/0	0/0	0/0			No	A|upstream_gene_variant|MODIFIER|PfDd2_140006800|PfDd2_140006800|transcript|PfDd2_140006800-t41_1|protein_coding||c.-4071A>T|||||4071|,A|upstream_gene_variant|MODIFIER|PfDd2_140006900|PfDd2_140006900|transcript|PfDd2_140006900-t41_1|protein_coding||c.-1038A>T|||||1038|,A|downstream_gene_variant|MODIFIER|PfDd2_140007000|PfDd2_140007000|transcript|PfDd2_140007000-t41_1|protein_coding||c.*188A>T||||…	61	80	104	87	8	0	0	0	70.77
PfDd2_14	74479	.	C	T	3	no	0/1	0/0	0/0	0/0			No	T|upstream_gene_variant|MODIFIER|PfDd2_140006800|PfDd2_140006800|transcript|PfDd2_140006800-t41_1|protein_coding||c.-4905G>A|||||4905|,T|upstream_gene_variant|MODIFIER|PfDd2_140006900|PfDd2_140006900|transcript|PfDd2_140006900-t41_1|protein_coding||c.-1872G>A|||||1872|,T|upstream_gene_variant|MODIFIER|PfDd2_140007100:snoRNA|PfDd2_140007100:snoRNA|transcript|PfDd2_140007100:snoRNA-t41_1|snoRNA||n.…	186	212	205	168	19	0	0	0	89.77
PfDd2_14	92960	.	A	T	3	no	0/0	0/1	0/1	0/1			No	T|downstream_gene_variant|MODIFIER|PfDd2_140007500|PfDd2_140007500|transcript|PfDd2_140007500-t41_1|protein_coding||c.*2197A>T|||||2197|,T|downstream_gene_variant|MODIFIER|PfDd2_140007700|PfDd2_140007700|transcript|PfDd2_140007700-t41_1|protein_coding||c.*1664T>A|||||1664|,T|intron_variant|MODIFIER|PfDd2_140007600|PfDd2_140007600|transcript|PfDd2_140007600-t41_1|protein_coding|4/9|c.828-55A>T||||…	133	99	122	116	0	16	13	14	209.77
PfDd2_14	300189	.	G	T	3	no	0/1	0/0	0/0	0/0			No	T|upstream_gene_variant|MODIFIER|PfDd2_140013000|PfDd2_140013000|transcript|PfDd2_140013000-t41_1|protein_coding||c.-1590C>A|||||1590|,T|upstream_gene_variant|MODIFIER|PfDd2_140013100|PfDd2_140013100|transcript|PfDd2_140013100-t41_1|protein_coding||c.-1229G>T|||||1229|,T|upstream_gene_variant|MODIFIER|PfDd2_140013200|PfDd2_140013200|transcript|PfDd2_140013200-t41_1|protein_coding||c.-4277G>T|||||…	113	154	153	158	22	0	0	0	36.77
PfDd2_14	349370	.	A	T	3	no	0/1	0/0	0/0	0/0			No	T|upstream_gene_variant|MODIFIER|PfDd2_140014000|PfDd2_140014000|transcript|PfDd2_140014000-t41_1|protein_coding||c.-1316T>A|||||1316|,T|upstream_gene_variant|MODIFIER|PfDd2_140014100|PfDd2_140014100|transcript|PfDd2_140014100-t41_1|transcribed_processed_pseudogene||n.-2175A>T|||||2175|,T|downstream_gene_variant|MODIFIER|PfDd2_140013900|PfDd2_140013900|transcript|PfDd2_140013900-t41_1|protein_cod…	88	100	118	107	22	0	0	0	443.77
PfDd2_14	556429	.	G	T	3	no	0/1	0/0	0/0	0/0			No	T|downstream_gene_variant|MODIFIER|PfDd2_140018900|PfDd2_140018900|transcript|PfDd2_140018900-t41_1|protein_coding||c.*4698G>T|||||4698|,T|downstream_gene_variant|MODIFIER|PfDd2_140019100|PfDd2_140019100|transcript|PfDd2_140019100-t41_1|protein_coding||c.*2144C>A|||||2144|,T|intron_variant|MODIFIER|PfDd2_140019000|PfDd2_140019000|transcript|PfDd2_140019000-t41_1|protein_coding|2/4|c.589+70G>T||||…	96	119	152	142	28	0	0	0	75.77
PfDd2_14	579022	.	T	A	3	no	0/1	0/0	0/0	0/0			No	A|upstream_gene_variant|MODIFIER|PfDd2_140019300|PfDd2_140019300|transcript|PfDd2_140019300-t41_1|protein_coding||c.-1738A>T|||||1738|,A|downstream_gene_variant|MODIFIER|PfDd2_140019400|PfDd2_140019400|transcript|PfDd2_140019400-t41_1|protein_coding||c.*826A>T|||||826|,A|downstream_gene_variant|MODIFIER|PfDd2_140019500|PfDd2_140019500|transcript|PfDd2_140019500-t41_1|protein_coding||c.*3037A>T|||…	82	113	114	135	11	0	0	0	82.77
PfDd2_14	594998	.	A	T	3	no	0/1	0/0	0/0	0/0			No	T|upstream_gene_variant|MODIFIER|PfDd2_140019900|PfDd2_140019900|transcript|PfDd2_140019900-t41_1|protein_coding||c.-262A>T|||||262|,T|upstream_gene_variant|MODIFIER|PfDd2_140020000|PfDd2_140020000|transcript|PfDd2_140020000-t41_1|protein_coding||c.-3961A>T|||||3961|,T|downstream_gene_variant|MODIFIER|PfDd2_140019700|PfDd2_140019700|transcript|PfDd2_140019700-t41_1|protein_coding||c.*3614A>T|||||…	156	236	226	238	39	0	0	0	111.77
PfDd2_14	597800	.	C	T	3	no	0/1	0/0	0/0	0/0			No	T|upstream_gene_variant|MODIFIER|PfDd2_140020000|PfDd2_140020000|transcript|PfDd2_140020000-t41_1|protein_coding||c.-1159C>T|||||1159|,T|downstream_gene_variant|MODIFIER|PfDd2_140019800|PfDd2_140019800|transcript|PfDd2_140019800-t41_1|protein_coding||c.*4974C>T|||||4974|,T|downstream_gene_variant|MODIFIER|PfDd2_140019900|PfDd2_140019900|transcript|PfDd2_140019900-t41_1|protein_coding||c.*1527C>T|…	88	121	98	146	16	0	0	0	127.77
PfDd2_14	668536	.	C	A	3	no	0/1	0/0	0/0	0/0			No	A|upstream_gene_variant|MODIFIER|PfDd2_140021500|PfDd2_140021500|transcript|PfDd2_140021500-t41_1|protein_coding||c.-2090G>T|||||2090|,A|upstream_gene_variant|MODIFIER|PfDd2_140021600|PfDd2_140021600|transcript|PfDd2_140021600-t41_1|protein_coding||c.-170C>A|||||170|,A|upstream_gene_variant|MODIFIER|PfDd2_140021700|PfDd2_140021700|transcript|PfDd2_140021700-t41_1|protein_coding||c.-2013C>A|||||20…	30	41	54	56	4	0	0	0	35.77
PfDd2_14	844883	.	G	A	3	no	0/1	0/0	0/0	0/0			No	A|upstream_gene_variant|MODIFIER|PfDd2_140025600|PfDd2_140025600|transcript|PfDd2_140025600-t41_1|protein_coding||c.-148C>T|||||148|,A|downstream_gene_variant|MODIFIER|PfDd2_140025500|PfDd2_140025500|transcript|PfDd2_140025500-t41_1|protein_coding||c.*1862G>A|||||1862|,A|downstream_gene_variant|MODIFIER|PfDd2_140025700|PfDd2_140025700|transcript|PfDd2_140025700-t41_1|protein_coding||c.*389C>T||||…	62	99	88	89	7	0	0	0	43.77
PfDd2_14	860481	.	A	T	3	no	0/1	0/0	0/0	0/0			No	T|upstream_gene_variant|MODIFIER|PfDd2_140026200|PfDd2_140026200|transcript|PfDd2_140026200-t41_1|protein_coding||c.-3680A>T|||||3680|,T|upstream_gene_variant|MODIFIER|PfDd2_140026300|PfDd2_140026300|transcript|PfDd2_140026300-t41_1|protein_coding||c.-4510A>T|||||4510|,T|downstream_gene_variant|MODIFIER|PfDd2_140026100|PfDd2_140026100|transcript|PfDd2_140026100-t41_1|protein_coding||c.*1248T>A|||…	102	117	142	124	17	0	0	0	33.77
PfDd2_14	868377	.	T	A	3	no	0/1	0/0	0/0	0/0			No	A|upstream_gene_variant|MODIFIER|PfDd2_140026100|PfDd2_140026100|transcript|PfDd2_140026100-t41_1|protein_coding||c.-4943A>T|||||4943|,A|downstream_gene_variant|MODIFIER|PfDd2_140026200|PfDd2_140026200|transcript|PfDd2_140026200-t41_1|protein_coding||c.*3539T>A|||||3539|,A|downstream_gene_variant|MODIFIER|PfDd2_140026300|PfDd2_140026300|transcript|PfDd2_140026300-t41_1|protein_coding||c.*675T>A||…	78	84	90	77	8	0	0	0	44.77
PfDd2_14	966784	.	C	A	3	no	0/1	0/0	0/0	0/0			No	A|upstream_gene_variant|MODIFIER|PfDd2_140029700|PfDd2_140029700|transcript|PfDd2_140029700-t41_1|protein_coding||c.-2579G>T|||||2579|,A|upstream_gene_variant|MODIFIER|PfDd2_140029900|PfDd2_140029900|transcript|PfDd2_140029900-t41_1|protein_coding||c.-2024C>A|||||2024|,A|downstream_gene_variant|MODIFIER|PfDd2_140029400:snoRNA|PfDd2_140029400:snoRNA|transcript|PfDd2_140029400:snoRNA-t41_1|snoRNA||…	44	99	102	87	33	0	0	0	126.77
PfDd2_14	1128477	.	A	T	3	no	0/1	0/0	0/0	0/0			No	T|upstream_gene_variant|MODIFIER|PfDd2_140033600|PfDd2_140033600|transcript|PfDd2_140033600-t41_1|protein_coding||c.-828T>A|||||828|,T|downstream_gene_variant|MODIFIER|PfDd2_140033700|PfDd2_140033700|transcript|PfDd2_140033700-t41_1|protein_coding||c.*1574T>A|||||1574|,T|intergenic_region|MODIFIER|PfDd2_140033600-PfDd2_140033700|PfDd2_140033600-PfDd2_140033700|intergenic_region|PfDd2_140033600-Pf…	74	112	111	115	21	0	0	0	68.77
PfDd2_14	1261751	.	A	T	3	no	0/1	0/0	0/0	0/0			No	T|upstream_gene_variant|MODIFIER|PfDd2_140036900|PfDd2_140036900|transcript|PfDd2_140036900-t41_1|protein_coding||c.-1740A>T|||||1740|,T|downstream_gene_variant|MODIFIER|PfDd2_140037000|PfDd2_140037000|transcript|PfDd2_140037000-t41_1|protein_coding||c.*3829T>A|||||3829|,T|intron_variant|MODIFIER|PfDd2_140036800|PfDd2_140036800|transcript|PfDd2_140036800-t41_1|protein_coding|3/17|c.510-41T>A||||||	157	229	219	246	13	0	0	0	31.77
PfDd2_14	1269212	.	G	T,A	3	no	0/2	0/1	0/1	0/1			No	A|upstream_gene_variant|MODIFIER|PfDd2_140037000|PfDd2_140037000|transcript|PfDd2_140037000-t41_1|protein_coding||c.-9C>T|||||9|,T|upstream_gene_variant|MODIFIER|PfDd2_140037000|PfDd2_140037000|transcript|PfDd2_140037000-t41_1|protein_coding||c.-9C>A|||||9|,A|downstream_gene_variant|MODIFIER|PfDd2_140036900|PfDd2_140036900|transcript|PfDd2_140036900-t41_1|protein_coding||c.*4227G>A|||||4227|,T|do…	169	202	188	185	99	99	99	99	316.77
PfDd2_14	1275558	.	T	A	3	no	0/1	0/0	0/0	0/0			No	A|upstream_gene_variant|MODIFIER|PfDd2_140037100|PfDd2_140037100|transcript|PfDd2_140037100-t41_1|protein_coding||c.-4137A>T|||||4137|,A|upstream_gene_variant|MODIFIER|PfDd2_140037200|PfDd2_140037200|transcript|PfDd2_140037200-t41_1|protein_coding||c.-542A>T|||||542|,A|upstream_gene_variant|MODIFIER|PfDd2_140037500|PfDd2_140037500|transcript|PfDd2_140037500-t41_1|protein_coding||c.-4288T>A|||||42…	77	108	107	128	11	0	0	0	90.77
PfDd2_14	1326631	.	A	T	3	no	0/0	0/1	0/1	0/1			No	T|downstream_gene_variant|MODIFIER|PfDd2_140038000|PfDd2_140038000|transcript|PfDd2_140038000-t41_1|protein_coding||c.*4298A>T|||||4298|,T|downstream_gene_variant|MODIFIER|PfDd2_140038200|PfDd2_140038200|transcript|PfDd2_140038200-t41_1|protein_coding||c.*3717T>A|||||3717|,T|intron_variant|MODIFIER|PfDd2_140038100|PfDd2_140038100|transcript|PfDd2_140038100-t41_1|protein_coding|1/2|c.2296-120T>A||…	103	101	114	110	0	19	19	23	171.77
PfDd2_14	1474621	.	C	A	3	no	0/1	0/0	0/0	0/0			No	A|upstream_gene_variant|MODIFIER|PfDd2_140041000|PfDd2_140041000|transcript|PfDd2_140041000-t41_1|protein_coding||c.-473G>T|||||473|,A|downstream_gene_variant|MODIFIER|PfDd2_140040900|PfDd2_140040900|transcript|PfDd2_140040900-t41_1|protein_coding||c.*4691C>A|||||4691|,A|downstream_gene_variant|MODIFIER|PfDd2_140041100|PfDd2_140041100|transcript|PfDd2_140041100-t41_1|protein_coding||c.*1121G>T|||…	77	126	133	151	12	0	0	0	118.77
PfDd2_14	1502478	.	G	A	3	no	0/1	0/0	0/0	0/0			No	A|upstream_gene_variant|MODIFIER|PfDd2_140042000|PfDd2_140042000|transcript|PfDd2_140042000-t41_1|protein_coding||c.-761G>A|||||761|,A|downstream_gene_variant|MODIFIER|PfDd2_140041800|PfDd2_140041800|transcript|PfDd2_140041800-t41_1|protein_coding||c.*3136G>A|||||3136|,A|downstream_gene_variant|MODIFIER|PfDd2_140041900|PfDd2_140041900|transcript|PfDd2_140041900-t41_1|protein_coding||c.*592G>A||||…	72	127	154	131	16	0	0	0	31.77
PfDd2_14	1977118	.	T	A	3	no	0/0	0/1	0/1	0/1			No	A|upstream_gene_variant|MODIFIER|PfDd2_140052900|PfDd2_140052900|transcript|PfDd2_140052900-t41_1|protein_coding||c.-1868A>T|||||1868|,A|upstream_gene_variant|MODIFIER|PfDd2_140053100|PfDd2_140053100|transcript|PfDd2_140053100-t41_1|protein_coding||c.-2226T>A|||||2226|,A|downstream_gene_variant|MODIFIER|PfDd2_140053000|PfDd2_140053000|transcript|PfDd2_140053000-t41_1|protein_coding||c.*57A>T|||||…	78	86	93	97	0	13	16	19	54.77
PfDd2_14	2054784	.	T	A	3	no	0/1	0/0	0/0	0/0			No	A|upstream_gene_variant|MODIFIER|PfDd2_140054900|PfDd2_140054900|transcript|PfDd2_140054900-t41_1|protein_coding||c.-1589A>T|||||1589|,A|upstream_gene_variant|MODIFIER|PfDd2_140055100|PfDd2_140055100|transcript|PfDd2_140055100-t41_1|protein_coding||c.-3278T>A|||||3278|,A|downstream_gene_variant|MODIFIER|PfDd2_140055000|PfDd2_140055000|transcript|PfDd2_140055000-t41_1|protein_coding||c.*373A>T||||…	86	118	141	105	14	0	0	0	32.77
PfDd2_14	2131035	.	G	T	3	no	0/0	0/1	0/1	0/1			No	T|upstream_gene_variant|MODIFIER|PfDd2_140057000|PfDd2_140057000|transcript|PfDd2_140057000-t41_1|protein_coding||c.-4329G>T|||||4329|,T|downstream_gene_variant|MODIFIER|PfDd2_140056800|PfDd2_140056800|transcript|PfDd2_140056800-t41_1|protein_coding||c.*245G>T|||||245|,T|downstream_gene_variant|MODIFIER|PfDd2_140056900|PfDd2_140056900|transcript|PfDd2_140056900-t41_1|protein_coding||c.*456C>A||||…	54	62	68	51	0	25	35	34	48.77
PfDd2_14	2201456	.	G	T	3	no	0/1	0/0	0/0	0/0			No	T|downstream_gene_variant|MODIFIER|PfDd2_140058300|PfDd2_140058300|transcript|PfDd2_140058300-t41_1|protein_coding||c.*3962G>T|||||3962|,T|downstream_gene_variant|MODIFIER|PfDd2_140058400|PfDd2_140058400|transcript|PfDd2_140058400-t41_1|protein_coding||c.*1146G>T|||||1146|,T|downstream_gene_variant|MODIFIER|PfDd2_140058600|PfDd2_140058600|transcript|PfDd2_140058600-t41_1|protein_coding||c.*731C>A…	74	127	132	138	17	0	0	0	32.77
PfDd2_14	2206956	.	T	A	3	no	0/1	0/0	0/0	0/0			No	A|upstream_gene_variant|MODIFIER|PfDd2_140058600|PfDd2_140058600|transcript|PfDd2_140058600-t41_1|protein_coding||c.-555A>T|||||555|,A|upstream_gene_variant|MODIFIER|PfDd2_140058700|PfDd2_140058700|transcript|PfDd2_140058700-t41_1|protein_coding||c.-1910T>A|||||1910|,A|intergenic_region|MODIFIER|PfDd2_140058600-PfDd2_140058700|PfDd2_140058600-PfDd2_140058700|intergenic_region|PfDd2_140058600-PfDd…	89	119	124	124	9	0	0	0	81.77
PfDd2_14	2342139	.	G	T	3	no	0/0	0/1	0/1	0/1			No	T|upstream_gene_variant|MODIFIER|PfDd2_140061900|PfDd2_140061900|transcript|PfDd2_140061900-t41_1|protein_coding||c.-562C>A|||||562|,T|upstream_gene_variant|MODIFIER|PfDd2_140062000|PfDd2_140062000|transcript|PfDd2_140062000-t41_1|protein_coding||c.-865G>T|||||865|,T|upstream_gene_variant|MODIFIER|PfDd2_140062100|PfDd2_140062100|transcript|PfDd2_140062100-t41_1|protein_coding||c.-4568G>T|||||4568…	110	123	107	95	0	39	45	40	67.77
PfDd2_14	2342238	.	C	A	3	no	0/1	0/0	0/0	0/0			No	A|upstream_gene_variant|MODIFIER|PfDd2_140061900|PfDd2_140061900|transcript|PfDd2_140061900-t41_1|protein_coding||c.-661G>T|||||661|,A|upstream_gene_variant|MODIFIER|PfDd2_140062000|PfDd2_140062000|transcript|PfDd2_140062000-t41_1|protein_coding||c.-766C>A|||||766|,A|upstream_gene_variant|MODIFIER|PfDd2_140062100|PfDd2_140062100|transcript|PfDd2_140062100-t41_1|protein_coding||c.-4469C>A|||||4469…	70	117	113	116	13	0	0	0	95.77
PfDd2_14	2369781	.	A	T	3	no	0/0	0/1	0/1	0/1			No	T|upstream_gene_variant|MODIFIER|PfDd2_140062500|PfDd2_140062500|transcript|PfDd2_140062500-t41_1|protein_coding||c.-316A>T|||||316|,T|upstream_gene_variant|MODIFIER|PfDd2_140062600|PfDd2_140062600|transcript|PfDd2_140062600-t41_1|protein_coding||c.-726A>T|||||726|,T|downstream_gene_variant|MODIFIER|PfDd2_140062300|PfDd2_140062300|transcript|PfDd2_140062300-t41_1|protein_coding||c.*4470A>T|||||44…	122	133	131	163	0	21	16	21	270.77
PfDd2_14	2426488	.	C	A	3	no	0/1	0/0	0/0	0/0			No	A|splice_region_variant&intron_variant|LOW|PfDd2_140064200|PfDd2_140064200|transcript|PfDd2_140064200-t41_1|protein_coding|3/3|c.639+6G>T||||||,A|upstream_gene_variant|MODIFIER|PfDd2_140064100|PfDd2_140064100|transcript|PfDd2_140064100-t41_1|protein_coding||c.-1082G>T|||||1082|,A|downstream_gene_variant|MODIFIER|PfDd2_140064000|PfDd2_140064000|transcript|PfDd2_140064000-t41_1|protein_coding||c.*3…	91	143	151	141	33	0	0	0	85.77
PfDd2_14	2534203	.	C	A	3	no	0/1	0/0	0/0	0/0			No	A|upstream_gene_variant|MODIFIER|PfDd2_140067200|PfDd2_140067200|transcript|PfDd2_140067200-t41_1|protein_coding||c.-4207C>A|||||4207|,A|downstream_gene_variant|MODIFIER|PfDd2_140067000|PfDd2_140067000|transcript|PfDd2_140067000-t41_1|protein_coding||c.*2435C>A|||||2435|,A|intron_variant|MODIFIER|PfDd2_140067100|PfDd2_140067100|transcript|PfDd2_140067100-t41_1|protein_coding|1/1|c.76-34G>T||||||	165	214	233	250	67	0	0	0	66.77
PfDd2_14	2559234	.	C	A	3	no	0/1	0/0	0/0	0/0			No	A|upstream_gene_variant|MODIFIER|PfDd2_140068000|PfDd2_140068000|transcript|PfDd2_140068000-t41_1|protein_coding||c.-1505C>A|||||1505|,A|downstream_gene_variant|MODIFIER|PfDd2_140067700|PfDd2_140067700|transcript|PfDd2_140067700-t41_1|protein_coding||c.*3700C>A|||||3700|,A|downstream_gene_variant|MODIFIER|PfDd2_140067800|PfDd2_140067800|transcript|PfDd2_140067800-t41_1|protein_coding||c.*679C>A||…	99	122	142	145	19	0	0	0	50.77
PfDd2_14	2619734	.	C	T	3	no	0/1	0/0	0/0	0/0			No	T|upstream_gene_variant|MODIFIER|PfDd2_140069600|PfDd2_140069600|transcript|PfDd2_140069600-t41_1|protein_coding||c.-2363C>T|||||2363|,T|downstream_gene_variant|MODIFIER|PfDd2_140069300|PfDd2_140069300|transcript|PfDd2_140069300-t41_1|protein_coding||c.*3962C>T|||||3962|,T|downstream_gene_variant|MODIFIER|PfDd2_140069400|PfDd2_140069400|transcript|PfDd2_140069400-t41_1|protein_coding||c.*465C>T||…	57	116	131	104	8	0	0	0	66.77
PfDd2_14	2739299	.	A	T	3	no	0/0	0/1	0/1	0/1			No	T|splice_region_variant&intron_variant|LOW|PfDd2_140071900|PfDd2_140071900|transcript|PfDd2_140071900-t41_1|transcribed_processed_pseudogene|1/1|n.3514-6T>A||||||,T|downstream_gene_variant|MODIFIER|PfDd2_140071800|PfDd2_140071800|transcript|PfDd2_140071800-t41_1|protein_coding||c.*3804A>T|||||3804|	117	144	139	138	0	17	13	16	117.77
PfDd2_14	2747700	.	C	A	3	no	0/1	0/0	0/0	0/0			No	A|upstream_gene_variant|MODIFIER|PfDd2_140071900|PfDd2_140071900|transcript|PfDd2_140071900-t41_1|transcribed_processed_pseudogene||n.-4820G>T|||||4820|,A|upstream_gene_variant|MODIFIER|PfDd2_140072200|PfDd2_140072200|transcript|PfDd2_140072200-t41_1|protein_coding||c.-2167C>A|||||2167|,A|downstream_gene_variant|MODIFIER|PfDd2_140072000|PfDd2_140072000|transcript|PfDd2_140072000-t41_1|protein_cod…	88	130	123	125	13	0	0	0	70.77
PfDd2_14	2818695	.	A	T	3	no	0/1	0/0	0/0	0/0			No	T|upstream_gene_variant|MODIFIER|PfDd2_140073300|PfDd2_140073300|transcript|PfDd2_140073300-t41_1|protein_coding||c.-4062T>A|||||4062|,T|upstream_gene_variant|MODIFIER|PfDd2_140073500|PfDd2_140073500|transcript|PfDd2_140073500-t41_1|protein_coding||c.-267T>A|||||267|,T|upstream_gene_variant|MODIFIER|PfDd2_140073700|PfDd2_140073700|transcript|PfDd2_140073700-t41_1|protein_coding||c.-4910A>T|||||49…	68	103	96	90	11	0	0	0	166.77
PfDd2_14	3110856	.	G	T	3	no	0/1	0/0	0/0	0/0			No	T|upstream_gene_variant|MODIFIER|PfDd2_140080300|PfDd2_140080300|transcript|PfDd2_140080300-t41_1|protein_coding||c.-639G>T|||||639|,T|downstream_gene_variant|MODIFIER|PfDd2_140080200|PfDd2_140080200|transcript|PfDd2_140080200-t41_1|protein_coding||c.*1584G>T|||||1584|,T|intergenic_region|MODIFIER|PfDd2_140080200-PfDd2_140080300|PfDd2_140080200-PfDd2_140080300|intergenic_region|PfDd2_140080200-Pf…	35	53	51	56	9	0	0	0	70.77
PfDd2_03	794943	.	A	T	2	HIGH	0/1		0/0	0/0			No	T|splice_acceptor_variant&intron_variant|HIGH|PfDd2_030024600|PfDd2_030024600|transcript|PfDd2_030024600-t41_1|protein_coding|1/3|c.122-2A>T||||||,T|upstream_gene_variant|MODIFIER|PfDd2_030024700|PfDd2_030024700|transcript|PfDd2_030024700-t41_1|protein_coding||c.-2096A>T|||||2096|,T|upstream_gene_variant|MODIFIER|PfDd2_030024800|PfDd2_030024800|transcript|PfDd2_030024800-t41_1|protein_coding||c.-…	100	0	150	135	14	0	0	0	111.77
PfDd2_06	771053	.	G	T	2	HIGH	0/0	0/1	0/1	0/0			No	T|stop_gained|HIGH|PfDd2_060024000|PfDd2_060024000|transcript|PfDd2_060024000-t41_1|protein_coding|3/3|c.10814C>A|p.Ser3605*|10814/10854|10814/10854|3605/3617||,T|downstream_gene_variant|MODIFIER|PfDd2_060023800|PfDd2_060023800|transcript|PfDd2_060023800-t41_1|protein_coding||c.*4983G>T|||||4983|,T|downstream_gene_variant|MODIFIER|PfDd2_060023900|PfDd2_060023900|transcript|PfDd2_060023900-t41_1|p…	120	77	75	134	0	36	32	0	60.77
PfDd2_06	1071185	.	G	A	2	HIGH	0/1	0/0	0/0				No	A|start_lost|HIGH|PfDd2_060032300|PfDd2_060032300|transcript|PfDd2_060032300-t41_1|protein_coding|1/1|c.3G>A|p.Met1?|3/1182|3/1182|1/393||,A|upstream_gene_variant|MODIFIER|PfDd2_060032100|PfDd2_060032100|transcript|PfDd2_060032100-t41_1|protein_coding||c.-3153C>T|||||3153|,A|upstream_gene_variant|MODIFIER|PfDd2_060032200|PfDd2_060032200|transcript|PfDd2_060032200-t41_1|protein_coding||c.-1169C>T|…	57	99	120	0	9	0	0	0	42.77
PfDd2_10	1139344	.	A	G	2	HIGH	0/1	0/0	0/0				No	G|splice_acceptor_variant&intron_variant|HIGH|PfDd2_100033300|PfDd2_100033300|transcript|PfDd2_100033300-t41_1|protein_coding|10/12|c.1443-2A>G||||||,G|upstream_gene_variant|MODIFIER|PfDd2_100033400|PfDd2_100033400|transcript|PfDd2_100033400-t41_1|protein_coding||c.-988A>G|||||988|,G|downstream_gene_variant|MODIFIER|PfDd2_100033200|PfDd2_100033200|transcript|PfDd2_100033200-t41_1|protein_coding||…	59	83	73	0	11	0	0	0	168.77
PfDd2_02	529063	.	C	A,T	2	MODERATE	0/2	0/1	0/2	0/1			No	A|missense_variant|MODERATE|PfDd2_020018100|PfDd2_020018100|transcript|PfDd2_020018100-t41_1|protein_coding|1/1|c.1733G>T|p.Arg578Ile|1733/2949|1733/2949|578/982||,T|missense_variant|MODERATE|PfDd2_020018100|PfDd2_020018100|transcript|PfDd2_020018100-t41_1|protein_coding|1/1|c.1733G>A|p.Arg578Lys|1733/2949|1733/2949|578/982||,A|upstream_gene_variant|MODIFIER|PfDd2_020018000|PfDd2_020018000|transc…	213	207	215	226	75	99	99	99	257.77
PfDd2_03	378819	.	T	A	2	MODERATE	0/0	0/1	0/1				No	A|missense_variant|MODERATE|PfDd2_030014300|PfDd2_030014300|transcript|PfDd2_030014300-t41_1|protein_coding|1/1|c.1276T>A|p.Cys426Ser|1276/2976|1276/2976|426/991||,A|upstream_gene_variant|MODIFIER|PfDd2_030014200|PfDd2_030014200|transcript|PfDd2_030014200-t41_1|protein_coding||c.-4294A>T|||||4294|,A|upstream_gene_variant|MODIFIER|PfDd2_030014500|PfDd2_030014500|transcript|PfDd2_030014500-t41_1|pr…	242	202	210	0	0	25	16	0	447.77
PfDd2_04	951870	.	C	T	2	MODERATE	0/1	0/0		0/0			No	T|missense_variant|MODERATE|PfDd2_040027200|PfDd2_040027200|transcript|PfDd2_040027200-t41_1|protein_coding|2/2|c.2264G>A|p.Arg755Lys|2264/12654|2264/12654|755/4217||	78	153	0	161	13	0	0	0	124.77
PfDd2_05	328752	.	C	A	2	MODERATE	0/0	0/1	0/1	0/0			No	A|missense_variant|MODERATE|PfDd2_050012800|PfDd2_050012800|transcript|PfDd2_050012800-t41_1|protein_coding|1/1|c.1624C>A|p.Gln542Lys|1624/4596|1624/4596|542/1531||,A|upstream_gene_variant|MODIFIER|PfDd2_050012900|PfDd2_050012900|transcript|PfDd2_050012900-t41_1|protein_coding||c.-3794C>A|||||3794|,A|downstream_gene_variant|MODIFIER|PfDd2_050013000|PfDd2_050013000|transcript|PfDd2_050013000-t41_1…	112	92	111	157	0	42	44	0	211.77
PfDd2_05	807875	.	G	T	2	MODERATE	0/1		0/0	0/0			No	T|missense_variant|MODERATE|PfDd2_050024400|PfDd2_050024400|transcript|PfDd2_050024400-t41_1|protein_coding|1/2|c.5962C>A|p.Gln1988Lys|5962/7296|5962/7296|1988/2431||,T|upstream_gene_variant|MODIFIER|PfDd2_050024300|PfDd2_050024300|transcript|PfDd2_050024300-t41_1|protein_coding||c.-4293C>A|||||4293|	147	0	214	244	47	0	0	0	113.77
PfDd2_05	1051538	.	A	T	2	MODERATE	0/1	0/0	0/1	0/0			No	T|missense_variant|MODERATE|PfDd2_050030100|PfDd2_050030100|transcript|PfDd2_050030100-t41_1|protein_coding|1/3|c.1199A>T|p.Asn400Ile|1199/5592|1199/5592|400/1863||,T|downstream_gene_variant|MODIFIER|PfDd2_050030000|PfDd2_050030000|transcript|PfDd2_050030000-t41_1|protein_coding||c.*2875A>T|||||2875|	153	235	205	240	36	0	43	0	77.77
PfDd2_06	1231069	.	T	G	2	MODERATE	0/0		0/1	0/1			No	G|missense_variant|MODERATE|PfDd2_060035000|PfDd2_060035000|transcript|PfDd2_060035000-t41_1|protein_coding|3/4|c.6802A>C|p.Asn2268His|6802/8724|6802/8724|2268/2907||,G|downstream_gene_variant|MODIFIER|PfDd2_060034900|PfDd2_060034900|transcript|PfDd2_060034900-t41_1|protein_coding||c.*2592T>G|||||2592|	155	0	141	149	0	0	41	36	311.23
PfDd2_08	271021	.	C	T	2	MODERATE	0/1	0/0	0/0	0/1			No	T|missense_variant|MODERATE|PfDd2_080009900|PfDd2_080009900|transcript|PfDd2_080009900-t41_1|protein_coding|1/1|c.3049G>A|p.Glu1017Lys|3049/6012|3049/6012|1017/2003||,T|upstream_gene_variant|MODIFIER|PfDd2_080009800|PfDd2_080009800|transcript|PfDd2_080009800-t41_1|protein_coding||c.-3685G>A|||||3685|,T|upstream_gene_variant|MODIFIER|PfDd2_080010000|PfDd2_080010000|transcript|PfDd2_080010000-t41_1…	82	139	145	91	26	0	0	32	138.77
PfDd2_09	603899	.	A	G	2	MODERATE	0/0	0/1	0/1	0/0			No	G|missense_variant|MODERATE|PfDd2_090019300|PfDd2_090019300|transcript|PfDd2_090019300-t41_1|protein_coding|3/4|c.641T>C|p.Leu214Ser|641/1257|641/1257|214/418||,G|upstream_gene_variant|MODIFIER|PfDd2_090019200|PfDd2_090019200|transcript|PfDd2_090019200-t41_1|protein_coding||c.-4699T>C|||||4699|,G|downstream_gene_variant|MODIFIER|PfDd2_090019400|PfDd2_090019400|transcript|PfDd2_090019400-t41_1|pro…	215	135	152	203	0	40	38	0	1058.77
PfDd2_11	823699	.	G	A	2	MODERATE	0/0	0/1	0/1	0/0			No	A|missense_variant|MODERATE|PfDd2_110026100|PfDd2_110026100|transcript|PfDd2_110026100-t41_1|protein_coding|2/2|c.5183G>A|p.Gly1728Glu|5183/6810|5183/6810|1728/2269||,A|upstream_gene_variant|MODIFIER|PfDd2_110026200|PfDd2_110026200|transcript|PfDd2_110026200-t41_1|protein_coding||c.-3492G>A|||||3492|	198	184	158	209	0	46	49	0	1125.77
PfDd2_12	1286837	.	T	C	2	MODERATE	0/0	0/1	0/1	0/0			No	C|missense_variant|MODERATE|PfDd2_120036500|PfDd2_120036500|transcript|PfDd2_120036500-t41_1|protein_coding|1/1|c.1879A>G|p.Ser627Gly|1879/3525|1879/3525|627/1174||,C|downstream_gene_variant|MODIFIER|PfDd2_120036400|PfDd2_120036400|transcript|PfDd2_120036400-t41_1|protein_coding||c.*2717T>C|||||2717|,C|downstream_gene_variant|MODIFIER|PfDd2_120036600|PfDd2_120036600|transcript|PfDd2_120036600-t41…	201	157	182	191	0	32	38	0	584.77
PfDd2_13	964496	.	A	G	2	MODERATE	0/1	0/0	0/0				No	G|missense_variant|MODERATE|PfDd2_130028300|PfDd2_130028300|transcript|PfDd2_130028300-t41_1|protein_coding|4/4|c.431A>G|p.Lys144Arg|431/1041|431/1041|144/346||,G|upstream_gene_variant|MODIFIER|PfDd2_130028200|PfDd2_130028200|transcript|PfDd2_130028200-t41_1|protein_coding||c.-2603T>C|||||2603|,G|upstream_gene_variant|MODIFIER|PfDd2_130028400|PfDd2_130028400|transcript|PfDd2_130028400-t41_1|prote…	52	56	91	0	7	0	0	0	105.77
PfDd2_13	1319447	.	G	A	2	MODERATE	0/1	0/0	0/0				No	A|missense_variant|MODERATE|PfDd2_130037100|PfDd2_130037100|transcript|PfDd2_130037100-t41_1|protein_coding|2/2|c.631G>A|p.Glu211Lys|631/1224|631/1224|211/407||,A|upstream_gene_variant|MODIFIER|PfDd2_130037000|PfDd2_130037000|transcript|PfDd2_130037000-t41_1|protein_coding||c.-2085C>T|||||2085|,A|upstream_gene_variant|MODIFIER|PfDd2_130037200|PfDd2_130037200|transcript|PfDd2_130037200-t41_1|prote…	49	142	154	0	18	0	0	0	148.77
PfDd2_14	2284685	.	T	C	2	MODERATE	0/0	0/1	0/0	0/1			No	C|missense_variant|MODERATE|PfDd2_140060600|PfDd2_140060600|transcript|PfDd2_140060600-t41_1|protein_coding|1/1|c.1603T>C|p.Tyr535His|1603/2883|1603/2883|535/960||,C|upstream_gene_variant|MODIFIER|PfDd2_140060500|PfDd2_140060500|transcript|PfDd2_140060500-t41_1|protein_coding||c.-2325A>G|||||2325|,C|downstream_gene_variant|MODIFIER|PfDd2_140060400|PfDd2_140060400|transcript|PfDd2_140060400-t41_1|…	232	193	248	209	0	31	0	39	39.77
PfDd2_01	562	.	A	C	2	no	0/1	0/0		0/0			No	C|upstream_gene_variant|MODIFIER|PfDd2_010017700|null|transcript|PfDd2_110005000|pseudogene||n.-2172A>C|||||971|,C|upstream_gene_variant|MODIFIER|PfDd2_010017700|null|transcript|PfDd2_100005000|pseudogene||n.-9805A>C|||||2174|,C|intragenic_variant|MODIFIER|PfDd2_010017700|null_circ|gene_variant|null_circ|||n.562A>C||||||	115	64	0	57	9	0	0	0	49.77
PfDd2_01	726	.	A	G	2	no	0/1	0/0	0/0				No	G|upstream_gene_variant|MODIFIER|PfDd2_010017700|null|transcript|PfDd2_110005000|pseudogene||n.-2008A>G|||||807|,G|upstream_gene_variant|MODIFIER|PfDd2_010017700|null|transcript|PfDd2_100005000|pseudogene||n.-9641A>G|||||2010|,G|intragenic_variant|MODIFIER|PfDd2_010017700|null_circ|gene_variant|null_circ|||n.726A>G||||||	184	183	193	0	47	0	0	0	235.77
PfDd2_01	885	.	A	G	2	no	0/1		0/0	0/0			No	G|upstream_gene_variant|MODIFIER|PfDd2_010017700|null|transcript|PfDd2_110005000|pseudogene||n.-1849A>G|||||648|,G|upstream_gene_variant|MODIFIER|PfDd2_010017700|null|transcript|PfDd2_100005000|pseudogene||n.-9482A>G|||||1851|,G|intragenic_variant|MODIFIER|PfDd2_010017700|null_circ|gene_variant|null_circ|||n.885A>G||||||	208	0	97	103	20	0	0	0	38.77
PfDd2_01	906	.	A	G	2	no	0/0	0/1	0/1				No	G|upstream_gene_variant|MODIFIER|PfDd2_010017700|null|transcript|PfDd2_110005000|pseudogene||n.-1828A>G|||||627|,G|upstream_gene_variant|MODIFIER|PfDd2_010017700|null|transcript|PfDd2_100005000|pseudogene||n.-9461A>G|||||1830|,G|intragenic_variant|MODIFIER|PfDd2_010017700|null_circ|gene_variant|null_circ|||n.906A>G||||||	174	68	64	0	0	8	10	0	47.77
PfDd2_01	158203	.	G	T	2	no	0/0	0/1	0/1	0/0			No	T|upstream_gene_variant|MODIFIER|PfDd2_010008200|PfDd2_010008200|transcript|PfDd2_010008200-t41_1|protein_coding||c.-1661G>T|||||1661|,T|downstream_gene_variant|MODIFIER|PfDd2_010008300|PfDd2_010008300|transcript|PfDd2_010008300-t41_1|protein_coding||c.*3734C>A|||||3734|,T|downstream_gene_variant|MODIFIER|PfDd2_010017700|null_circ|transcript|PfDd2_050022300_circ|pseudogene||n.*8334G>T|||||4568|,T…	78	83	72	100	0	25	30	0	111.77
PfDd2_01	215702	.	G	A	2	no	0/0	0/0	0/1	0/1			No	A|upstream_gene_variant|MODIFIER|PfDd2_010009600|PfDd2_010009600|transcript|PfDd2_010009600-t41_1|protein_coding||c.-69C>T|||||69|,A|downstream_gene_variant|MODIFIER|PfDd2_010009500|PfDd2_010009500|transcript|PfDd2_010009500-t41_1|protein_coding||c.*3693G>A|||||3693|,A|downstream_gene_variant|MODIFIER|PfDd2_010009700|PfDd2_010009700|transcript|PfDd2_010009700-t41_1|protein_coding||c.*2005C>T|||||…	99	93	61	59	0	0	10	14	135.23
PfDd2_01	336132	.	C	T	2	no	0/1	0/0		0/0			No	T|upstream_gene_variant|MODIFIER|PfDd2_010012800|PfDd2_010012800|transcript|PfDd2_010012800-t41_1|protein_coding||c.-4061G>A|||||4061|,T|upstream_gene_variant|MODIFIER|PfDd2_010012900|PfDd2_010012900|transcript|PfDd2_010012900-t41_1|protein_coding||c.-2141G>A|||||2141|,T|upstream_gene_variant|MODIFIER|PfDd2_010013000|PfDd2_010013000|transcript|PfDd2_010013000-t41_1|protein_coding||c.-542G>A|||||5…	46	78	0	86	12	0	0	0	120.77
PfDd2_01	396201	.	C	A	2	no	0/1	0/1	0/0	0/0			No	A|upstream_gene_variant|MODIFIER|PfDd2_010014700|PfDd2_010014700|transcript|PfDd2_010014700-t41_1|protein_coding||c.-4312G>T|||||4312|,A|upstream_gene_variant|MODIFIER|PfDd2_010017700|null_circ|transcript|PfDd2_080027400_circ|pseudogene||n.-4899C>A|||||371|,A|upstream_gene_variant|MODIFIER|PfDd2_010017700|null_circ|transcript|PfDd2_030029100_circ|pseudogene||n.-2400C>A|||||1573|,A|downstream_gene…	83	90	110	136	20	19	0	0	78.77
PfDd2_01	467382	.	G	T	2	no	0/0	0/1	0/1	0/0			No	T|upstream_gene_variant|MODIFIER|PfDd2_010016800|PfDd2_010016800|transcript|PfDd2_010016800-t41_1|protein_coding||c.-3724C>A|||||3724|,T|upstream_gene_variant|MODIFIER|PfDd2_010016900|PfDd2_010016900|transcript|PfDd2_010016900-t41_1|protein_coding||c.-787C>A|||||787|,T|upstream_gene_variant|MODIFIER|PfDd2_010017000|PfDd2_010017000|transcript|PfDd2_010017000-t41_1|protein_coding||c.-1553G>T|||||15…	82	93	108	122	0	42	43	0	273.77
PfDd2_01	494373	.	C	A	2	no	0/1	0/0	0/0				No	A|downstream_gene_variant|MODIFIER|PfDd2_010017200|PfDd2_010017200|transcript|PfDd2_010017200-t41_1|protein_coding||c.*409C>A|||||409|,A|downstream_gene_variant|MODIFIER|PfDd2_010017300|PfDd2_010017300|transcript|PfDd2_010017300-t41_1|protein_coding||c.*308G>T|||||308|,A|downstream_gene_variant|MODIFIER|PfDd2_010017700|null_circ|transcript|PfDd2_040030200_circ|pseudogene||n.*2757C>A|||||1832|,A|i…	56	127	155	0	42	0	0	0	86.77
PfDd2_01	559785	.	G	T	2	no	0/0	0/1	0/0	0/1			No	T|upstream_gene_variant|MODIFIER|PfDd2_010019100|PfDd2_010019100|transcript|PfDd2_010019100-t41_1|protein_coding||c.-226G>T|||||226|,T|upstream_gene_variant|MODIFIER|PfDd2_010017700|null_circ|transcript|PfDd2_110035200_circ|pseudogene||n.-4875G>T|||||2376|,T|downstream_gene_variant|MODIFIER|PfDd2_010019000|PfDd2_010019000|transcript|PfDd2_010019000-t41_1|protein_coding||c.*1857G>T|||||1857|,T|dow…	154	125	140	102	0	37	0	32	117.77
PfDd2_01	585520	.	C	T	2	no	0/1	0/0	0/0				No	T|upstream_gene_variant|MODIFIER|PfDd2_010019500|PfDd2_010019500|transcript|PfDd2_010019500-t41_1|protein_coding||c.-3932G>A|||||3932|WARNING_TRANSCRIPT_NO_START_CODON,T|upstream_gene_variant|MODIFIER|PfDd2_010019550|PfDd2_010019550|transcript|PfDd2_010019550-t41_1|protein_coding||c.-1255G>A|||||1255|WARNING_TRANSCRIPT_NO_START_CODON,T|downstream_gene_variant|MODIFIER|PfDd2_010017700|null_circ|tr…	113	86	77	0	17	0	0	0	38.77
PfDd2_01	585636	.	T	C	2	no	0/0		0/1	0/1			No	C|upstream_gene_variant|MODIFIER|PfDd2_010019500|PfDd2_010019500|transcript|PfDd2_010019500-t41_1|protein_coding||c.-4048A>G|||||4048|WARNING_TRANSCRIPT_NO_START_CODON,C|upstream_gene_variant|MODIFIER|PfDd2_010019550|PfDd2_010019550|transcript|PfDd2_010019550-t41_1|protein_coding||c.-1371A>G|||||1371|WARNING_TRANSCRIPT_NO_START_CODON,C|downstream_gene_variant|MODIFIER|PfDd2_010017700|null_circ|tr…	143	0	81	55	0	0	10	9	70.23
PfDd2_01	585733	.	C	T	2	no	0/1	0/0	0/0				No	T|upstream_gene_variant|MODIFIER|PfDd2_010019500|PfDd2_010019500|transcript|PfDd2_010019500-t41_1|protein_coding||c.-4145G>A|||||4145|WARNING_TRANSCRIPT_NO_START_CODON,T|upstream_gene_variant|MODIFIER|PfDd2_010019550|PfDd2_010019550|transcript|PfDd2_010019550-t41_1|protein_coding||c.-1468G>A|||||1468|WARNING_TRANSCRIPT_NO_START_CODON,T|downstream_gene_variant|MODIFIER|PfDd2_010017700|null_circ|tr…	228	106	125	0	11	0	0	0	39.77
PfDd2_02	398	.	A	G	2	no	0/0	0/1	0/1				No	G|downstream_gene_variant|MODIFIER|PfDd2_020004900|PfDd2_020004900|transcript|PfDd2_020004900-t41_1|protein_coding||c.*435T>C|||||435|WARNING_TRANSCRIPT_NO_STOP_CODON,G|downstream_gene_variant|MODIFIER|PfDd2_020005000|PfDd2_020005000|transcript|PfDd2_020005000-t41_1|protein_coding||c.*3899T>C|||||3899|,G|intergenic_region|MODIFIER|CHR_START-PfDd2_020004900|CHR_START-PfDd2_020004900|intergenic_reg…	106	57	48	0	0	9	17	0	50.77
PfDd2_02	62432	.	G	A,T	2	no	0/2	0/1	0/2	0/1			No	A|downstream_gene_variant|MODIFIER|PfDd2_020006400:tRNA|PfDd2_020006400:tRNA|transcript|PfDd2_020006400:tRNA-t41_1|protein_coding||c.*4203G>A|||||4203|WARNING_TRANSCRIPT_INCOMPLETE,T|downstream_gene_variant|MODIFIER|PfDd2_020006400:tRNA|PfDd2_020006400:tRNA|transcript|PfDd2_020006400:tRNA-t41_1|protein_coding||c.*4203G>T|||||4203|WARNING_TRANSCRIPT_INCOMPLETE,A|downstream_gene_variant|MODIFIER|Pf…	51	71	75	71	94	99	99	68	118.77
PfDd2_02	101558	.	A	T	2	no	0/1	0/0		0/0			No	T|upstream_gene_variant|MODIFIER|PfDd2_020007500|PfDd2_020007500|transcript|PfDd2_020007500-t41_1|protein_coding||c.-3541T>A|||||3541|,T|upstream_gene_variant|MODIFIER|PfDd2_020007600|PfDd2_020007600|transcript|PfDd2_020007600-t41_1|protein_coding||c.-226T>A|||||226|,T|upstream_gene_variant|MODIFIER|PfDd2_020007800|PfDd2_020007800|transcript|PfDd2_020007800-t41_1|protein_coding||c.-3714A>T|||||37…	89	87	0	92	10	0	0	0	48.77
PfDd2_02	141792	.	A	G	2	no	0/0	0/1		0/1			No	G|upstream_gene_variant|MODIFIER|PfDd2_020008900|PfDd2_020008900|transcript|PfDd2_020008900-t41_1|protein_coding||c.-4082T>C|||||4082|,G|upstream_gene_variant|MODIFIER|PfDd2_020009100|PfDd2_020009100|transcript|PfDd2_020009100-t41_1|protein_coding||c.-1361A>G|||||1361|,G|upstream_gene_variant|MODIFIER|PfDd2_020009200|PfDd2_020009200|transcript|PfDd2_020009200-t41_1|protein_coding||c.-4759A>G|||||…	7	5	0	7	0	12	0	7	159.77
PfDd2_02	218826	.	A	T	2	no	0/0	0/1	0/0	0/1			No	T|upstream_gene_variant|MODIFIER|PfDd2_020010700|PfDd2_020010700|transcript|PfDd2_020010700-t41_1|protein_coding||c.-3547T>A|||||3547|,T|upstream_gene_variant|MODIFIER|PfDd2_020010900|PfDd2_020010900|transcript|PfDd2_020010900-t41_1|protein_coding||c.-3078A>T|||||3078|,T|intron_variant|MODIFIER|PfDd2_020010800|PfDd2_020010800|transcript|PfDd2_020010800-t41_1|protein_coding|2/3|c.703+52T>A||||||	109	105	105	90	0	11	0	12	42.77
PfDd2_02	244200	.	C	T	2	no	0/1	0/0	0/0				No	T|upstream_gene_variant|MODIFIER|PfDd2_020011200|PfDd2_020011200|transcript|PfDd2_020011200-t41_1|protein_coding||c.-976G>A|||||976|,T|upstream_gene_variant|MODIFIER|PfDd2_020011300|PfDd2_020011300|transcript|PfDd2_020011300-t41_1|protein_coding||c.-2537C>T|||||2537|,T|upstream_gene_variant|MODIFIER|PfDd2_020011400|PfDd2_020011400|transcript|PfDd2_020011400-t41_1|protein_coding||c.-4366C>T|||||43…	34	53	63	0	8	0	0	0	174.77
PfDd2_02	303150	.	C	A	2	no	0/0	0/1	0/1	0/0			No	A|upstream_gene_variant|MODIFIER|PfDd2_020012600|PfDd2_020012600|transcript|PfDd2_020012600-t41_1|protein_coding||c.-3005G>T|||||3005|,A|upstream_gene_variant|MODIFIER|PfDd2_020012700|PfDd2_020012700|transcript|PfDd2_020012700-t41_1|protein_coding||c.-568C>A|||||568|,A|upstream_gene_variant|MODIFIER|PfDd2_020012800|PfDd2_020012800|transcript|PfDd2_020012800-t41_1|protein_coding||c.-2866C>A|||||28…	73	61	67	101	0	22	30	0	72.77
PfDd2_02	334979	.	C	A	2	no	0/0	0/1	0/1				No	A|upstream_gene_variant|MODIFIER|PfDd2_020013500|PfDd2_020013500|transcript|PfDd2_020013500-t41_1|protein_coding||c.-2352G>T|||||2352|,A|downstream_gene_variant|MODIFIER|PfDd2_020013400|PfDd2_020013400|transcript|PfDd2_020013400-t41_1|protein_coding||c.*4373C>A|||||4373|,A|downstream_gene_variant|MODIFIER|PfDd2_020013600|PfDd2_020013600|transcript|PfDd2_020013600-t41_1|protein_coding||c.*729G>T||…	184	193	212	0	0	23	28	0	151.77
PfDd2_02	355286	.	G	A	2	no	0/0	0/1	0/1				No	A|upstream_gene_variant|MODIFIER|PfDd2_020013900|PfDd2_020013900|transcript|PfDd2_020013900-t41_1|protein_coding||c.-3049C>T|||||3049|,A|upstream_gene_variant|MODIFIER|PfDd2_020014000|PfDd2_020014000|transcript|PfDd2_020014000-t41_1|protein_coding||c.-166C>T|||||166|,A|upstream_gene_variant|MODIFIER|PfDd2_020014100|PfDd2_020014100|transcript|PfDd2_020014100-t41_1|protein_coding||c.-1428G>A|||||14…	53	53	59	0	0	9	13	0	176.77
PfDd2_02	370031	.	C	T	2	no	0/0	0/0	0/1	0/1			No	T|synonymous_variant|LOW|PfDd2_020014400|PfDd2_020014400|transcript|PfDd2_020014400-t41_1|protein_coding|1/1|c.1119C>T|p.Phe373Phe|1119/1833|1119/1833|373/610||,T|upstream_gene_variant|MODIFIER|PfDd2_020014600|PfDd2_020014600|transcript|PfDd2_020014600-t41_1|protein_coding||c.-3759C>T|||||3759|,T|downstream_gene_variant|MODIFIER|PfDd2_020014300|PfDd2_020014300|transcript|PfDd2_020014300-t41_1|pro…	243	239	206	199	0	0	33	40	666.23
PfDd2_02	370064	.	T	A	2	no	0/0	0/0	0/1	0/1			No	A|synonymous_variant|LOW|PfDd2_020014400|PfDd2_020014400|transcript|PfDd2_020014400-t41_1|protein_coding|1/1|c.1152T>A|p.Thr384Thr|1152/1833|1152/1833|384/610||,A|upstream_gene_variant|MODIFIER|PfDd2_020014600|PfDd2_020014600|transcript|PfDd2_020014600-t41_1|protein_coding||c.-3726T>A|||||3726|,A|downstream_gene_variant|MODIFIER|PfDd2_020014300|PfDd2_020014300|transcript|PfDd2_020014300-t41_1|pro…	250	249	215	214	0	0	28	33	83.23
PfDd2_02	370067	.	T	A	2	no	0/0	0/0	0/1	0/1			No	A|synonymous_variant|LOW|PfDd2_020014400|PfDd2_020014400|transcript|PfDd2_020014400-t41_1|protein_coding|1/1|c.1155T>A|p.Ser385Ser|1155/1833|1155/1833|385/610||,A|upstream_gene_variant|MODIFIER|PfDd2_020014600|PfDd2_020014600|transcript|PfDd2_020014600-t41_1|protein_coding||c.-3723T>A|||||3723|,A|downstream_gene_variant|MODIFIER|PfDd2_020014300|PfDd2_020014300|transcript|PfDd2_020014300-t41_1|pro…	248	248	215	214	0	0	27	30	113.23
PfDd2_02	370073	.	T	C	2	no	0/0	0/0	0/1	0/1			No	C|synonymous_variant|LOW|PfDd2_020014400|PfDd2_020014400|transcript|PfDd2_020014400-t41_1|protein_coding|1/1|c.1161T>C|p.His387His|1161/1833|1161/1833|387/610||,C|upstream_gene_variant|MODIFIER|PfDd2_020014600|PfDd2_020014600|transcript|PfDd2_020014600-t41_1|protein_coding||c.-3717T>C|||||3717|,C|downstream_gene_variant|MODIFIER|PfDd2_020014300|PfDd2_020014300|transcript|PfDd2_020014300-t41_1|pro…	238	223	206	202	0	0	25	26	639.23
PfDd2_02	370076	.	A	T	2	no	0/0	0/0	0/1	0/1			No	T|synonymous_variant|LOW|PfDd2_020014400|PfDd2_020014400|transcript|PfDd2_020014400-t41_1|protein_coding|1/1|c.1164A>T|p.Leu388Leu|1164/1833|1164/1833|388/610||,T|upstream_gene_variant|MODIFIER|PfDd2_020014600|PfDd2_020014600|transcript|PfDd2_020014600-t41_1|protein_coding||c.-3714A>T|||||3714|,T|downstream_gene_variant|MODIFIER|PfDd2_020014300|PfDd2_020014300|transcript|PfDd2_020014300-t41_1|pro…	238	226	208	204	0	0	24	24	651.23
PfDd2_02	509992	.	A	T	2	no	0/1	0/0		0/0			No	T|downstream_gene_variant|MODIFIER|PfDd2_020017500|PfDd2_020017500|transcript|PfDd2_020017500-t41_1|protein_coding||c.*1263A>T|||||1263|,T|downstream_gene_variant|MODIFIER|PfDd2_020017700|PfDd2_020017700|transcript|PfDd2_020017700-t41_1|protein_coding||c.*81T>A|||||81|,T|intergenic_region|MODIFIER|PfDd2_020017500-PfDd2_020017700|PfDd2_020017500-PfDd2_020017700|intergenic_region|PfDd2_020017500-Pf…	76	129	0	137	19	0	0	0	53.77
PfDd2_02	681742	.	T	A	2	no	0/1	0/0	0/0				No	A|upstream_gene_variant|MODIFIER|PfDd2_020022400|PfDd2_020022400|transcript|PfDd2_020022400-t41_1|protein_coding||c.-3723A>T|||||3723|,A|upstream_gene_variant|MODIFIER|PfDd2_020022500|PfDd2_020022500|transcript|PfDd2_020022500-t41_1|protein_coding||c.-629A>T|||||629|,A|upstream_gene_variant|MODIFIER|PfDd2_020022600|PfDd2_020022600|transcript|PfDd2_020022600-t41_1|protein_coding||c.-2831T>A|||||28…	127	173	166	0	17	0	0	0	193.77
PfDd2_02	696858	.	C	T	2	no	0/1	0/0	0/0	0/1			No	T|upstream_gene_variant|MODIFIER|PfDd2_020022800|PfDd2_020022800|transcript|PfDd2_020022800-t41_1|protein_coding||c.-957C>T|||||957|,T|downstream_gene_variant|MODIFIER|PfDd2_020022700|PfDd2_020022700|transcript|PfDd2_020022700-t41_1|protein_coding||c.*1992C>T|||||1992|,T|intergenic_region|MODIFIER|PfDd2_020022700-PfDd2_020022800|PfDd2_020022700-PfDd2_020022800|intergenic_region|PfDd2_020022700-Pf…	61	127	111	100	14	0	0	21	71.77
PfDd2_02	707728	.	G	T	2	no	0/1	0/1	0/0	0/0			No	T|upstream_gene_variant|MODIFIER|PfDd2_020022900|PfDd2_020022900|transcript|PfDd2_020022900-t41_1|protein_coding||c.-4164C>A|||||4164|,T|intron_variant|MODIFIER|PfDd2_020023000|PfDd2_020023000|transcript|PfDd2_020023000-t41_1|protein_coding|1/1|c.75+9C>A||||||	80	89	98	116	20	24	0	0	208.77
PfDd2_02	709619	.	A	T	2	no	0/1	0/0	0/0				No	T|upstream_gene_variant|MODIFIER|PfDd2_020023000|PfDd2_020023000|transcript|PfDd2_020023000-t41_1|protein_coding||c.-1808T>A|||||1808|,T|upstream_gene_variant|MODIFIER|PfDd2_020023100|PfDd2_020023100|transcript|PfDd2_020023100-t41_1|protein_coding||c.-3969A>T|||||3969|,T|intergenic_region|MODIFIER|PfDd2_020023000-PfDd2_020023100|PfDd2_020023000-PfDd2_020023100|intergenic_region|PfDd2_020023000-Pf…	86	117	124	0	9	0	0	0	55.77
PfDd2_02	857906	.	C	T	2	no	0/1	0/0	0/1	0/0			No	T|intergenic_region|MODIFIER|PfDd2_020025400-CHR_END|PfDd2_020025400-CHR_END|intergenic_region|PfDd2_020025400-CHR_END|||n.857906C>T||||||	33	13	12	20	8	0	7	0	39.77
PfDd2_02	857927	.	T	C	2	no	0/0		0/1	0/1			No	C|intergenic_region|MODIFIER|PfDd2_020025400-CHR_END|PfDd2_020025400-CHR_END|intergenic_region|PfDd2_020025400-CHR_END|||n.857927T>C||||||	118	0	65	37	0	0	13	6	106.23
PfDd2_02	857962	.	T	G	2	no	0/1	0/0	0/0				No	G|intergenic_region|MODIFIER|PfDd2_020025400-CHR_END|PfDd2_020025400-CHR_END|intergenic_region|PfDd2_020025400-CHR_END|||n.857962T>G||||||	133	82	95	0	15	0	0	0	82.77
PfDd2_03	42	.	G	A	2	no	0/1		0/0	0/0			No	A|intergenic_region|MODIFIER|CHR_START-PfDd2_030005400|CHR_START-PfDd2_030005400|intergenic_region|CHR_START-PfDd2_030005400|||n.42G>A||||||	36	0	32	30	13	0	0	0	74.77
PfDd2_03	113	.	A	G	2	no	0/0		0/1	0/1			No	G|intergenic_region|MODIFIER|CHR_START-PfDd2_030005400|CHR_START-PfDd2_030005400|intergenic_region|CHR_START-PfDd2_030005400|||n.113A>G||||||	238	0	215	206	0	0	25	26	166.23
PfDd2_03	239	.	A	G	2	no	0/0	0/1	0/1				No	G|intergenic_region|MODIFIER|CHR_START-PfDd2_030005400|CHR_START-PfDd2_030005400|intergenic_region|CHR_START-PfDd2_030005400|||n.239A>G||||||	232	191	161	0	0	23	24	0	100.77
PfDd2_03	246	.	G	A	2	no	0/0		0/1	0/1			No	A|intergenic_region|MODIFIER|CHR_START-PfDd2_030005400|CHR_START-PfDd2_030005400|intergenic_region|CHR_START-PfDd2_030005400|||n.246G>A||||||	237	0	142	141	0	0	25	34	56.23
PfDd2_03	253	.	A	G	2	no	0/0	0/1		0/1			No	G|intergenic_region|MODIFIER|CHR_START-PfDd2_030005400|CHR_START-PfDd2_030005400|intergenic_region|CHR_START-PfDd2_030005400|||n.253A>G||||||	245	173	0	159	0	27	0	34	37.77
PfDd2_03	288	.	G	A	2	no	0/0	0/1		0/1			No	A|intergenic_region|MODIFIER|CHR_START-PfDd2_030005400|CHR_START-PfDd2_030005400|intergenic_region|CHR_START-PfDd2_030005400|||n.288G>A||||||	240	171	0	163	0	28	0	28	108.77
PfDd2_03	309	.	A	G	2	no	0/1	0/0	0/0	0/1			No	G|intergenic_region|MODIFIER|CHR_START-PfDd2_030005400|CHR_START-PfDd2_030005400|intergenic_region|CHR_START-PfDd2_030005400|||n.309A>G||||||	196	201	196	172	41	0	0	31	180.77
PfDd2_03	367	.	C	A	2	no	0/1	0/0		0/0			No	A|intergenic_region|MODIFIER|CHR_START-PfDd2_030005400|CHR_START-PfDd2_030005400|intergenic_region|CHR_START-PfDd2_030005400|||n.367C>A||||||	154	100	0	109	20	0	0	0	76.77
PfDd2_03	115769	.	A	T	2	no	0/1		0/0	0/0			No	T|initiator_codon_variant|LOW|PfDd2_030007500|PfDd2_030007500|transcript|PfDd2_030007500-t41_1|protein_coding|1/9|c.1A>T|p.Met1?|1/4293|1/4293|1/1430||	97	0	131	121	13	0	0	0	88.77
PfDd2_03	189688	.	C	A	2	no	0/1		0/0	0/0			No	A|upstream_gene_variant|MODIFIER|PfDd2_030009200|PfDd2_030009200|transcript|PfDd2_030009200-t41_1|protein_coding||c.-466G>T|||||466|,A|upstream_gene_variant|MODIFIER|PfDd2_030009300|PfDd2_030009300|transcript|PfDd2_030009300-t41_1|protein_coding||c.-2941C>A|||||2941|,A|downstream_gene_variant|MODIFIER|PfDd2_030009100|PfDd2_030009100|transcript|PfDd2_030009100-t41_1|protein_coding||c.*3268C>A|||||…	42	0	56	53	15	0	0	0	60.77
PfDd2_03	204514	.	T	A	2	no	0/0	0/1	0/0	0/1			No	A|upstream_gene_variant|MODIFIER|PfDd2_030009500|PfDd2_030009500|transcript|PfDd2_030009500-t41_1|protein_coding||c.-4308A>T|||||4308|,A|upstream_gene_variant|MODIFIER|PfDd2_030009600|PfDd2_030009600|transcript|PfDd2_030009600-t41_1|protein_coding||c.-1554A>T|||||1554|,A|upstream_gene_variant|MODIFIER|PfDd2_030009800|PfDd2_030009800|transcript|PfDd2_030009800-t41_1|protein_coding||c.-2967T>A|||||…	100	79	115	80	0	11	0	13	86.77
PfDd2_03	295190	.	G	T	2	no	0/1	0/0		0/0			No	T|upstream_gene_variant|MODIFIER|PfDd2_030012100|PfDd2_030012100|transcript|PfDd2_030012100-t41_1|protein_coding||c.-1448C>A|||||1448|,T|upstream_gene_variant|MODIFIER|PfDd2_030012300|PfDd2_030012300|transcript|PfDd2_030012300-t41_1|protein_coding||c.-3966G>T|||||3966|,T|downstream_gene_variant|MODIFIER|PfDd2_030011900|PfDd2_030011900|transcript|PfDd2_030011900-t41_1|protein_coding||c.*2945G>T|||…	86	186	0	169	55	0	0	0	145.77
PfDd2_03	304862	.	C	A	2	no	0/1	0/1	0/0	0/0			No	A|splice_region_variant&intron_variant|LOW|PfDd2_030012500|PfDd2_030012500|transcript|PfDd2_030012500-t41_1|protein_coding|1/4|c.34-7G>T||||||,A|upstream_gene_variant|MODIFIER|PfDd2_030012400|PfDd2_030012400|transcript|PfDd2_030012400-t41_1|protein_coding||c.-2389G>T|||||2389|,A|upstream_gene_variant|MODIFIER|PfDd2_030012600|PfDd2_030012600|transcript|PfDd2_030012600-t41_1|protein_coding||c.-1375…	112	150	194	216	42	61	0	0	85.77
PfDd2_03	442100	.	T	A	2	no	0/1	0/0	0/0	0/1			No	A|upstream_gene_variant|MODIFIER|PfDd2_030015500|PfDd2_030015500|transcript|PfDd2_030015500-t41_1|protein_coding||c.-3621A>T|||||3621|,A|upstream_gene_variant|MODIFIER|PfDd2_030015600|PfDd2_030015600|transcript|PfDd2_030015600-t41_1|protein_coding||c.-684A>T|||||684|,A|upstream_gene_variant|MODIFIER|PfDd2_030015700|PfDd2_030015700|transcript|PfDd2_030015700-t41_1|protein_coding||c.-611T>A|||||611…	113	157	165	145	26	0	0	34	31.77
PfDd2_03	467689	.	G	A	2	no	0/1	0/0	0/0				No	A|upstream_gene_variant|MODIFIER|PfDd2_030016300|PfDd2_030016300|transcript|PfDd2_030016300-t41_1|protein_coding||c.-4387C>T|||||4387|,A|upstream_gene_variant|MODIFIER|PfDd2_030016400|PfDd2_030016400|transcript|PfDd2_030016400-t41_1|protein_coding||c.-949G>A|||||949|,A|intergenic_region|MODIFIER|PfDd2_030016300-PfDd2_030016400|PfDd2_030016300-PfDd2_030016400|intergenic_region|PfDd2_030016300-PfDd…	67	85	82	0	9	0	0	0	107.77
PfDd2_03	485864	.	C	T	2	no	0/0		0/1	0/1			No	T|upstream_gene_variant|MODIFIER|PfDd2_030016800|PfDd2_030016800|transcript|PfDd2_030016800-t41_1|protein_coding||c.-571C>T|||||571|,T|downstream_gene_variant|MODIFIER|PfDd2_030016600|PfDd2_030016600|transcript|PfDd2_030016600-t41_1|protein_coding||c.*3710C>T|||||3710|,T|downstream_gene_variant|MODIFIER|PfDd2_030016700|PfDd2_030016700|transcript|PfDd2_030016700-t41_1|protein_coding||c.*242C>T||||…	159	0	125	126	0	0	18	28	326.23
PfDd2_03	506867	.	G	T	2	no	0/1	0/0		0/0			No	T|upstream_gene_variant|MODIFIER|PfDd2_030017400|PfDd2_030017400|transcript|PfDd2_030017400-t41_1|protein_coding||c.-722C>A|||||722|,T|upstream_gene_variant|MODIFIER|PfDd2_030017500|PfDd2_030017500|transcript|PfDd2_030017500-t41_1|protein_coding||c.-1873G>T|||||1873|,T|upstream_gene_variant|MODIFIER|PfDd2_030017600:tRNA|PfDd2_030017600:tRNA|transcript|PfDd2_030017600:tRNA-t41_1|protein_coding||c.…	59	91	0	100	12	0	0	0	65.77
PfDd2_03	515571	.	C	T	2	no	0/0	0/1	0/1				No	T|upstream_gene_variant|MODIFIER|PfDd2_030017700:tRNA|PfDd2_030017700:tRNA|transcript|PfDd2_030017700:tRNA-t41_1|protein_coding||c.-3908G>A|||||3908|WARNING_TRANSCRIPT_MULTIPLE_STOP_CODONS,T|upstream_gene_variant|MODIFIER|PfDd2_030017900|PfDd2_030017900|transcript|PfDd2_030017900-t41_1|protein_coding||c.-316C>T|||||316|,T|upstream_gene_variant|MODIFIER|PfDd2_030018100|PfDd2_030018100|transcript|P…	169	113	110	0	0	51	49	0	49.77
PfDd2_03	522824	.	G	A	2	no	0/0	0/1		0/1			No	A|upstream_gene_variant|MODIFIER|PfDd2_030018000|PfDd2_030018000|transcript|PfDd2_030018000-t41_1|protein_coding||c.-4383C>T|||||4383|,A|downstream_gene_variant|MODIFIER|PfDd2_030018100|PfDd2_030018100|transcript|PfDd2_030018100-t41_1|protein_coding||c.*371G>A|||||371|,A|downstream_gene_variant|MODIFIER|PfDd2_030018200|PfDd2_030018200|transcript|PfDd2_030018200-t41_1|protein_coding||c.*77C>T|||||…	103	135	0	143	0	16	0	17	47.77
PfDd2_03	524899	.	A	T	2	no	0/0	0/1	0/1				No	T|upstream_gene_variant|MODIFIER|PfDd2_030018200|PfDd2_030018200|transcript|PfDd2_030018200-t41_1|protein_coding||c.-1297T>A|||||1297|,T|upstream_gene_variant|MODIFIER|PfDd2_030018300|PfDd2_030018300|transcript|PfDd2_030018300-t41_1|protein_coding||c.-41T>A|||||41|,T|upstream_gene_variant|MODIFIER|PfDd2_030018500|PfDd2_030018500|transcript|PfDd2_030018500-t41_1|protein_coding||c.-3499A>T|||||3499…	73	107	116	0	0	10	16	0	68.77
PfDd2_03	539484	.	T	A	2	no	0/1	0/1	0/0	0/0			No	A|upstream_gene_variant|MODIFIER|PfDd2_030018700|PfDd2_030018700|transcript|PfDd2_030018700-t41_1|protein_coding||c.-1019A>T|||||1019|,A|downstream_gene_variant|MODIFIER|PfDd2_030018900|PfDd2_030018900|transcript|PfDd2_030018900-t41_1|protein_coding||c.*2690A>T|||||2690|,A|intron_variant|MODIFIER|PfDd2_030018800|PfDd2_030018800|transcript|PfDd2_030018800-t41_1|protein_coding|1/6|c.282+55T>A||||||	90	110	133	150	9	13	0	0	133.77
PfDd2_03	550163	.	T	A	2	no	0/1	0/0	0/1	0/0			No	A|upstream_gene_variant|MODIFIER|PfDd2_030018900|PfDd2_030018900|transcript|PfDd2_030018900-t41_1|protein_coding||c.-4618A>T|||||4618|,A|downstream_gene_variant|MODIFIER|PfDd2_030019000|PfDd2_030019000|transcript|PfDd2_030019000-t41_1|protein_coding||c.*1446T>A|||||1446|,A|downstream_gene_variant|MODIFIER|PfDd2_030019200|PfDd2_030019200|transcript|PfDd2_030019200-t41_1|protein_coding||c.*2345A>T|…	137	225	161	190	59	0	49	0	317.77
PfDd2_03	626488	.	C	A	2	no	0/0	0/1	0/1	0/0			No	A|upstream_gene_variant|MODIFIER|PfDd2_030020800|PfDd2_030020800|transcript|PfDd2_030020800-t41_1|protein_coding||c.-4284G>T|||||4284|,A|upstream_gene_variant|MODIFIER|PfDd2_030021000|PfDd2_030021000|transcript|PfDd2_030021000-t41_1|protein_coding||c.-14G>T|||||14|,A|upstream_gene_variant|MODIFIER|PfDd2_030021100|PfDd2_030021100|transcript|PfDd2_030021100-t41_1|protein_coding||c.-1810C>A|||||1810…	172	136	134	216	0	39	62	0	35.77
PfDd2_03	629392	.	T	A	2	no	0/1	0/0		0/0			No	A|upstream_gene_variant|MODIFIER|PfDd2_030021000|PfDd2_030021000|transcript|PfDd2_030021000-t41_1|protein_coding||c.-2918A>T|||||2918|,A|downstream_gene_variant|MODIFIER|PfDd2_030020900|PfDd2_030020900|transcript|PfDd2_030020900-t41_1|protein_coding||c.*4501T>A|||||4501|,A|downstream_gene_variant|MODIFIER|PfDd2_030021100|PfDd2_030021100|transcript|PfDd2_030021100-t41_1|protein_coding||c.*198T>A||…	62	91	0	97	9	0	0	0	55.77
PfDd2_03	664827	.	A	G	2	no	0/0	0/0	0/1	0/1			No	G|upstream_gene_variant|MODIFIER|PfDd2_030021900|PfDd2_030021900|transcript|PfDd2_030021900-t41_1|protein_coding||c.-4160T>C|||||4160|,G|upstream_gene_variant|MODIFIER|PfDd2_030022000|PfDd2_030022000|transcript|PfDd2_030022000-t41_1|protein_coding||c.-1745T>C|||||1745|,G|upstream_gene_variant|MODIFIER|PfDd2_030022100|PfDd2_030022100|transcript|PfDd2_030022100-t41_1|protein_coding||c.-755A>G|||||7…	91	96	84	69	0	0	12	12	272.23
PfDd2_03	691922	.	T	A	2	no	0/0		0/1	0/1			No	A|upstream_gene_variant|MODIFIER|PfDd2_030022400|PfDd2_030022400|transcript|PfDd2_030022400-t41_1|protein_coding||c.-2881A>T|||||2881|,A|downstream_gene_variant|MODIFIER|PfDd2_030022600|PfDd2_030022600|transcript|PfDd2_030022600-t41_1|protein_coding||c.*3979A>T|||||3979|,A|intron_variant|MODIFIER|PfDd2_030022500|PfDd2_030022500|transcript|PfDd2_030022500-t41_1|protein_coding|1/1|c.1331-122A>T||||…	122	0	97	112	0	0	28	18	70.23
PfDd2_03	702036	.	C	T,A	2	no	0/1	0/0	0/2				No	A|upstream_gene_variant|MODIFIER|PfDd2_030022600|PfDd2_030022600|transcript|PfDd2_030022600-t41_1|protein_coding||c.-848G>T|||||848|,T|upstream_gene_variant|MODIFIER|PfDd2_030022600|PfDd2_030022600|transcript|PfDd2_030022600-t41_1|protein_coding||c.-848G>A|||||848|,A|upstream_gene_variant|MODIFIER|PfDd2_030022700|PfDd2_030022700|transcript|PfDd2_030022700-t41_1|protein_coding||c.-2336C>A|||||2336…	35	43	48	0	81	0	89	0	70.23
PfDd2_03	705872	.	T	A	2	no	0/0	0/1	0/0	0/1			No	A|upstream_gene_variant|MODIFIER|PfDd2_030022600|PfDd2_030022600|transcript|PfDd2_030022600-t41_1|protein_coding||c.-4684A>T|||||4684|,A|upstream_gene_variant|MODIFIER|PfDd2_030022800|PfDd2_030022800|transcript|PfDd2_030022800-t41_1|protein_coding||c.-1785T>A|||||1785|,A|downstream_gene_variant|MODIFIER|PfDd2_030022700|PfDd2_030022700|transcript|PfDd2_030022700-t41_1|protein_coding||c.*346T>A||||…	103	82	123	102	0	16	0	16	61.77
PfDd2_03	706873	.	G	T	2	no	0/0	0/1	0/0	0/1			No	T|upstream_gene_variant|MODIFIER|PfDd2_030022800|PfDd2_030022800|transcript|PfDd2_030022800-t41_1|protein_coding||c.-784G>T|||||784|,T|downstream_gene_variant|MODIFIER|PfDd2_030022700|PfDd2_030022700|transcript|PfDd2_030022700-t41_1|protein_coding||c.*1347G>T|||||1347|,T|intergenic_region|MODIFIER|PfDd2_030022700-PfDd2_030022800|PfDd2_030022700-PfDd2_030022800|intergenic_region|PfDd2_030022700-Pf…	114	145	141	127	0	19	0	25	127.77
PfDd2_03	741938	.	G	T	2	no	0/1	0/1	0/0	0/0			No	T|upstream_gene_variant|MODIFIER|PfDd2_030023400|PfDd2_030023400|transcript|PfDd2_030023400-t41_1|protein_coding||c.-2243C>A|||||2243|,T|intron_variant|MODIFIER|PfDd2_030023500|PfDd2_030023500|transcript|PfDd2_030023500-t41_1|protein_coding|13/16|c.1426+17C>A||||||	87	112	142	138	21	23	0	0	74.77
PfDd2_03	781970	.	T	C	2	no	0/1		0/0	0/0			No	C|upstream_gene_variant|MODIFIER|PfDd2_030024200|PfDd2_030024200|transcript|PfDd2_030024200-t41_1|protein_coding||c.-53A>G|||||53|,C|upstream_gene_variant|MODIFIER|PfDd2_030024400|PfDd2_030024400|transcript|PfDd2_030024400-t41_1|protein_coding||c.-4613T>C|||||4613|,C|downstream_gene_variant|MODIFIER|PfDd2_030024100|PfDd2_030024100|transcript|PfDd2_030024100-t41_1|protein_coding||c.*1466T>C|||||14…	51	0	94	109	34	0	0	0	37.77
PfDd2_03	856253	.	T	G	2	no	0/0	0/0	0/1	0/1			No	G|upstream_gene_variant|MODIFIER|PfDd2_030026100|PfDd2_030026100|transcript|PfDd2_030026100-t41_1|protein_coding||c.-333T>G|||||333|,G|downstream_gene_variant|MODIFIER|PfDd2_030026000|PfDd2_030026000|transcript|PfDd2_030026000-t41_1|protein_coding||c.*1101T>G|||||1101|,G|downstream_gene_variant|MODIFIER|PfDd2_030026200|PfDd2_030026200|transcript|PfDd2_030026200-t41_1|protein_coding||c.*2488A>C|||…	117	175	142	166	0	0	23	24	446.23
PfDd2_03	858689	.	A	T	2	no	0/0	0/0	0/1	0/1			No	T|downstream_gene_variant|MODIFIER|PfDd2_030026000|PfDd2_030026000|transcript|PfDd2_030026000-t41_1|protein_coding||c.*3537A>T|||||3537|,T|downstream_gene_variant|MODIFIER|PfDd2_030026100|PfDd2_030026100|transcript|PfDd2_030026100-t41_1|protein_coding||c.*410A>T|||||410|,T|downstream_gene_variant|MODIFIER|PfDd2_030026200|PfDd2_030026200|transcript|PfDd2_030026200-t41_1|protein_coding||c.*52T>A|||…	92	140	122	136	0	0	17	15	404.23
PfDd2_03	882492	.	G	A,T	2	no	0/2	0/1	0/2	0/1			No	A|splice_region_variant&intron_variant|LOW|PfDd2_030026800|PfDd2_030026800|transcript|PfDd2_030026800-t41_1|protein_coding|4/4|c.5545-3C>T||||||,T|splice_region_variant&intron_variant|LOW|PfDd2_030026800|PfDd2_030026800|transcript|PfDd2_030026800-t41_1|protein_coding|4/4|c.5545-3C>A||||||,A|upstream_gene_variant|MODIFIER|PfDd2_030026600|PfDd2_030026600|transcript|PfDd2_030026600-t41_1|protein_cod…	83	97	118	101	99	99	99	99	256.77
PfDd2_03	943259	.	G	T	2	no	0/1	0/0	0/0				No	T|upstream_gene_variant|MODIFIER|PfDd2_030027800|PfDd2_030027800|transcript|PfDd2_030027800-t41_1|protein_coding||c.-2939C>A|||||2939|,T|downstream_gene_variant|MODIFIER|PfDd2_030027900|PfDd2_030027900|transcript|PfDd2_030027900-t41_1|protein_coding||c.*70G>T|||||70|,T|downstream_gene_variant|MODIFIER|PfDd2_030028000|PfDd2_030028000|transcript|PfDd2_030028000-t41_1|protein_coding||c.*280C>A|||||2…	70	127	118	0	25	0	0	0	93.77
PfDd2_03	954803	.	G	T	2	no	0/1	0/0	0/0				No	T|upstream_gene_variant|MODIFIER|PfDd2_030028300|PfDd2_030028300|transcript|PfDd2_030028300-t41_1|protein_coding||c.-41G>T|||||41|,T|upstream_gene_variant|MODIFIER|PfDd2_030028400|PfDd2_030028400|transcript|PfDd2_030028400-t41_1|protein_coding||c.-2200G>T|||||2200|,T|downstream_gene_variant|MODIFIER|PfDd2_030028200|PfDd2_030028200|transcript|PfDd2_030028200-t41_1|protein_coding||c.*998G>T|||||998…	68	100	89	0	11	0	0	0	111.77
PfDd2_04	148	.	A	C	2	no	0/1	0/0		0/0			No	C|upstream_gene_variant|MODIFIER|PfDd2_040005000|PfDd2_040005000|transcript|PfDd2_040005000-t41_1|protein_coding||c.-1104A>C|||||1104|WARNING_TRANSCRIPT_NO_START_CODON,C|downstream_gene_variant|MODIFIER|PfDd2_040005100|PfDd2_040005100|transcript|PfDd2_040005100-t41_1|protein_coding||c.*3335T>G|||||3335|,C|intergenic_region|MODIFIER|CHR_START-PfDd2_040005000|CHR_START-PfDd2_040005000|intergenic_re…	210	243	0	236	30	0	0	0	139.77
PfDd2_04	280	.	C	A	2	no	0/1	0/0	0/0				No	A|upstream_gene_variant|MODIFIER|PfDd2_040005000|PfDd2_040005000|transcript|PfDd2_040005000-t41_1|protein_coding||c.-972C>A|||||972|WARNING_TRANSCRIPT_NO_START_CODON,A|downstream_gene_variant|MODIFIER|PfDd2_040005100|PfDd2_040005100|transcript|PfDd2_040005100-t41_1|protein_coding||c.*3203G>T|||||3203|,A|intergenic_region|MODIFIER|CHR_START-PfDd2_040005000|CHR_START-PfDd2_040005000|intergenic_regi…	217	235	239	0	14	0	0	0	62.77
PfDd2_04	499	.	G	A	2	no	0/0	0/1	0/0	0/1			No	A|upstream_gene_variant|MODIFIER|PfDd2_040005000|PfDd2_040005000|transcript|PfDd2_040005000-t41_1|protein_coding||c.-753G>A|||||753|WARNING_TRANSCRIPT_NO_START_CODON,A|downstream_gene_variant|MODIFIER|PfDd2_040005100|PfDd2_040005100|transcript|PfDd2_040005100-t41_1|protein_coding||c.*2984C>T|||||2984|,A|intergenic_region|MODIFIER|CHR_START-PfDd2_040005000|CHR_START-PfDd2_040005000|intergenic_regi…	232	189	216	175	0	21	0	11	70.77
PfDd2_04	617	.	A	G	2	no	0/1	0/1	0/0	0/0			No	G|upstream_gene_variant|MODIFIER|PfDd2_040005000|PfDd2_040005000|transcript|PfDd2_040005000-t41_1|protein_coding||c.-635A>G|||||635|WARNING_TRANSCRIPT_NO_START_CODON,G|downstream_gene_variant|MODIFIER|PfDd2_040005100|PfDd2_040005100|transcript|PfDd2_040005100-t41_1|protein_coding||c.*2866T>C|||||2866|,G|intergenic_region|MODIFIER|CHR_START-PfDd2_040005000|CHR_START-PfDd2_040005000|intergenic_regi…	212	201	241	244	16	31	0	0	72.77
PfDd2_04	108005	.	C	T	2	no	0/1		0/0	0/0			No	T|upstream_gene_variant|MODIFIER|PfDd2_040007400|PfDd2_040007400|transcript|PfDd2_040007400-t41_1|protein_coding||c.-254G>A|||||254|,T|downstream_gene_variant|MODIFIER|PfDd2_040007300|PfDd2_040007300|transcript|PfDd2_040007300-t41_1|protein_coding||c.*1962C>T|||||1962|,T|intergenic_region|MODIFIER|PfDd2_040007400-PfDd2_040007500|PfDd2_040007400-PfDd2_040007500|intergenic_region|PfDd2_040007400-Pf…	50	0	124	117	16	0	0	0	55.77
PfDd2_04	175925	.	C	A,T	2	no	0/2	0/1	0/1	0/2			No	A|upstream_gene_variant|MODIFIER|PfDd2_040009200|PfDd2_040009200|transcript|PfDd2_040009200-t41_1|protein_coding||c.-2823G>T|||||2823|,T|upstream_gene_variant|MODIFIER|PfDd2_040009200|PfDd2_040009200|transcript|PfDd2_040009200-t41_1|protein_coding||c.-2823G>A|||||2823|,A|upstream_gene_variant|MODIFIER|PfDd2_040009300|PfDd2_040009300|transcript|PfDd2_040009300-t41_1|protein_coding||c.-2402C>A|||||…	175	197	202	185	99	99	99	99	398.77
PfDd2_04	175932	.	A	T	2	no	0/0		0/1	0/1			No	T|upstream_gene_variant|MODIFIER|PfDd2_040009200|PfDd2_040009200|transcript|PfDd2_040009200-t41_1|protein_coding||c.-2830T>A|||||2830|,T|upstream_gene_variant|MODIFIER|PfDd2_040009300|PfDd2_040009300|transcript|PfDd2_040009300-t41_1|protein_coding||c.-2395A>T|||||2395|,T|intergenic_region|MODIFIER|PfDd2_040009200-PfDd2_040009300|PfDd2_040009200-PfDd2_040009300|intergenic_region|PfDd2_040009200-Pf…	67	0	82	75	0	0	26	29	154.23
PfDd2_04	195495	.	A	T	2	no	0/1		0/0	0/0			No	T|splice_region_variant&intron_variant|LOW|PfDd2_040009700|PfDd2_040009700|transcript|PfDd2_040009700-t41_1|protein_coding|4/8|c.142+4T>A||||||,T|upstream_gene_variant|MODIFIER|PfDd2_040009500|PfDd2_040009500|transcript|PfDd2_040009500-t41_1|protein_coding||c.-4654T>A|||||4654|,T|upstream_gene_variant|MODIFIER|PfDd2_040009600|PfDd2_040009600|transcript|PfDd2_040009600-t41_1|protein_coding||c.-312…	86	0	111	123	14	0	0	0	232.77
PfDd2_04	278215	.	C	A	2	no	0/1	0/1	0/0	0/0			No	A|upstream_gene_variant|MODIFIER|PfDd2_040011400|PfDd2_040011400|transcript|PfDd2_040011400-t41_1|protein_coding||c.-2332C>A|||||2332|,A|downstream_gene_variant|MODIFIER|PfDd2_040011200|PfDd2_040011200|transcript|PfDd2_040011200-t41_1|protein_coding||c.*2833C>A|||||2833|,A|downstream_gene_variant|MODIFIER|PfDd2_040011500|PfDd2_040011500|transcript|PfDd2_040011500-t41_1|protein_coding||c.*4593G>T|…	76	98	120	120	15	26	0	0	147.77
PfDd2_04	305484	.	A	T	2	no	0/0		0/1	0/1			No	T|upstream_gene_variant|MODIFIER|PfDd2_040011800|PfDd2_040011800|transcript|PfDd2_040011800-t41_1|protein_coding||c.-1836T>A|||||1836|,T|upstream_gene_variant|MODIFIER|PfDd2_040011900|PfDd2_040011900|transcript|PfDd2_040011900-t41_1|protein_coding||c.-388A>T|||||388|,T|upstream_gene_variant|MODIFIER|PfDd2_040012000|PfDd2_040012000|transcript|PfDd2_040012000-t41_1|protein_coding||c.-1557A>T|||||15…	82	0	80	76	0	0	9	9	221.23
PfDd2_04	319810	.	C	A	2	no	0/0	0/1	0/0	0/1			No	A|upstream_gene_variant|MODIFIER|PfDd2_040012200|PfDd2_040012200|transcript|PfDd2_040012200-t41_1|protein_coding||c.-466G>T|||||466|,A|upstream_gene_variant|MODIFIER|PfDd2_040012400|PfDd2_040012400|transcript|PfDd2_040012400-t41_1|protein_coding||c.-1962C>A|||||1962|,A|downstream_gene_variant|MODIFIER|PfDd2_040012300|PfDd2_040012300|transcript|PfDd2_040012300-t41_1|protein_coding||c.*213G>T|||||2…	71	92	101	83	0	20	0	21	76.77
PfDd2_04	354316	.	C	A	2	no	0/1	0/0	0/0	0/1			No	A|upstream_gene_variant|MODIFIER|PfDd2_040013200|PfDd2_040013200|transcript|PfDd2_040013200-t41_1|protein_coding||c.-1437G>T|||||1437|,A|upstream_gene_variant|MODIFIER|PfDd2_040013300|PfDd2_040013300|transcript|PfDd2_040013300-t41_1|protein_coding||c.-192G>T|||||192|,A|upstream_gene_variant|MODIFIER|PfDd2_040013400|PfDd2_040013400|transcript|PfDd2_040013400-t41_1|protein_coding||c.-2535C>A|||||25…	80	141	137	82	50	0	0	52	58.77
PfDd2_04	427876	.	T	C	2	no	0/0	0/1	0/1	0/0			No	C|upstream_gene_variant|MODIFIER|PfDd2_040015200|PfDd2_040015200|transcript|PfDd2_040015200-t41_1|protein_coding||c.-4469A>G|||||4469|,C|upstream_gene_variant|MODIFIER|PfDd2_040015300|PfDd2_040015300|transcript|PfDd2_040015300-t41_1|protein_coding||c.-1249A>G|||||1249|,C|upstream_gene_variant|MODIFIER|PfDd2_040015400:tRNA|PfDd2_040015400:tRNA|transcript|PfDd2_040015400:tRNA-t41_1|protein_coding||…	26	11	13	19	0	7	5	0	55.77
PfDd2_04	443984	.	G	T	2	no	0/1	0/1	0/0	0/0			No	T|upstream_gene_variant|MODIFIER|PfDd2_040016000|PfDd2_040016000|transcript|PfDd2_040016000-t41_1|protein_coding||c.-177C>A|||||177|,T|upstream_gene_variant|MODIFIER|PfDd2_040016100|PfDd2_040016100|transcript|PfDd2_040016100-t41_1|protein_coding||c.-1703G>T|||||1703|,T|downstream_gene_variant|MODIFIER|PfDd2_040015900|PfDd2_040015900|transcript|PfDd2_040015900-t41_1|protein_coding||c.*3755G>T|||||…	94	128	205	195	44	68	0	0	84.77
PfDd2_04	455334	.	T	A	2	no	0/0	0/1	0/1	0/0			No	A|upstream_gene_variant|MODIFIER|PfDd2_040016200|PfDd2_040016200|transcript|PfDd2_040016200-t41_1|protein_coding||c.-2053A>T|||||2053|,A|upstream_gene_variant|MODIFIER|PfDd2_040016300|PfDd2_040016300|transcript|PfDd2_040016300-t41_1|protein_coding||c.-3675T>A|||||3675|,A|intergenic_region|MODIFIER|PfDd2_040016200-PfDd2_040016300|PfDd2_040016200-PfDd2_040016300|intergenic_region|PfDd2_040016200-Pf…	131	148	140	176	0	34	27	0	203.77
PfDd2_04	458589	.	G	T	2	no	0/1	0/0	0/0				No	T|upstream_gene_variant|MODIFIER|PfDd2_040016300|PfDd2_040016300|transcript|PfDd2_040016300-t41_1|protein_coding||c.-420G>T|||||420|,T|intergenic_region|MODIFIER|PfDd2_040016200-PfDd2_040016300|PfDd2_040016200-PfDd2_040016300|intergenic_region|PfDd2_040016200-PfDd2_040016300|||n.458589G>T||||||	85	114	97	0	11	0	0	0	100.77
PfDd2_04	488031	.	C	A	2	no	0/0	0/1	0/0	0/1			No	A|upstream_gene_variant|MODIFIER|PfDd2_040017100|PfDd2_040017100|transcript|PfDd2_040017100-t41_1|protein_coding||c.-2513G>T|||||2513|,A|downstream_gene_variant|MODIFIER|PfDd2_040017200|PfDd2_040017200|transcript|PfDd2_040017200-t41_1|protein_coding||c.*75G>T|||||75|,A|intergenic_region|MODIFIER|PfDd2_040017100-PfDd2_040017200|PfDd2_040017100-PfDd2_040017200|intergenic_region|PfDd2_040017100-PfDd…	192	170	222	182	0	45	0	44	87.77
PfDd2_04	645634	.	G	T	2	no	0/0	0/1	0/1				No	T|upstream_gene_variant|MODIFIER|PfDd2_040020900|PfDd2_040020900|transcript|PfDd2_040020900-t41_1|protein_coding||c.-4313C>A|||||4313|,T|downstream_gene_variant|MODIFIER|PfDd2_040021000|PfDd2_040021000|transcript|PfDd2_040021000-t41_1|protein_coding||c.*288G>T|||||288|,T|downstream_gene_variant|MODIFIER|PfDd2_040021100|PfDd2_040021100|transcript|PfDd2_040021100-t41_1|protein_coding||c.*1065C>A|||…	99	89	86	0	0	27	20	0	114.77
PfDd2_04	728639	.	C	A	2	no	0/1	0/0	0/0	0/1			No	A|upstream_gene_variant|MODIFIER|PfDd2_040022700|PfDd2_040022700|transcript|PfDd2_040022700-t41_1|protein_coding||c.-328G>T|||||328|,A|upstream_gene_variant|MODIFIER|PfDd2_040022900|PfDd2_040022900|transcript|PfDd2_040022900-t41_1|protein_coding||c.-4549C>A|||||4549|,A|downstream_gene_variant|MODIFIER|PfDd2_040022600|PfDd2_040022600|transcript|PfDd2_040022600-t41_1|protein_coding||c.*3148C>A|||||…	68	138	143	102	43	0	0	36	33.77
PfDd2_04	739689	.	A	T	2	no	0/1	0/1	0/0	0/0			No	T|upstream_gene_variant|MODIFIER|PfDd2_040023000|PfDd2_040023000|transcript|PfDd2_040023000-t41_1|protein_coding||c.-1290T>A|||||1290|,T|upstream_gene_variant|MODIFIER|PfDd2_040023100|PfDd2_040023100|transcript|PfDd2_040023100-t41_1|protein_coding||c.-48A>T|||||48|,T|upstream_gene_variant|MODIFIER|PfDd2_040023200|PfDd2_040023200|transcript|PfDd2_040023200-t41_1|transcribed_processed_pseudogene||n…	89	146	168	160	15	17	0	0	98.77
PfDd2_04	779649	.	G	T	2	no	0/1	0/0	0/0				No	T|upstream_gene_variant|MODIFIER|PfDd2_040023800|PfDd2_040023800|transcript|PfDd2_040023800-t41_1|protein_coding||c.-3740G>T|||||3740|,T|downstream_gene_variant|MODIFIER|PfDd2_040023600|PfDd2_040023600|transcript|PfDd2_040023600-t41_1|protein_coding||c.*84G>T|||||84|,T|downstream_gene_variant|MODIFIER|PfDd2_040023700|PfDd2_040023700|transcript|PfDd2_040023700-t41_1|protein_coding||c.*248C>A|||||2…	114	147	136	0	44	0	0	0	60.77
PfDd2_04	782578	.	T	A	2	no	0/1	0/0		0/0			No	A|upstream_gene_variant|MODIFIER|PfDd2_040023700|PfDd2_040023700|transcript|PfDd2_040023700-t41_1|protein_coding||c.-1190A>T|||||1190|,A|upstream_gene_variant|MODIFIER|PfDd2_040023800|PfDd2_040023800|transcript|PfDd2_040023800-t41_1|protein_coding||c.-811T>A|||||811|,A|downstream_gene_variant|MODIFIER|PfDd2_040023600|PfDd2_040023600|transcript|PfDd2_040023600-t41_1|protein_coding||c.*3013T>A|||||…	45	71	0	60	9	0	0	0	178.77
PfDd2_04	854582	.	C	T	2	no	0/0	0/1	0/1	0/0			No	T|upstream_gene_variant|MODIFIER|PfDd2_040025200|PfDd2_040025200|transcript|PfDd2_040025200-t41_1|protein_coding||c.-936G>A|||||936|,T|upstream_gene_variant|MODIFIER|PfDd2_040025300|PfDd2_040025300|transcript|PfDd2_040025300-t41_1|protein_coding||c.-1388C>T|||||1388|,T|upstream_gene_variant|MODIFIER|PfDd2_040025400|PfDd2_040025400|transcript|PfDd2_040025400-t41_1|protein_coding||c.-4477C>T|||||44…	117	74	89	155	0	33	39	0	65.77
PfDd2_04	858921	.	C	A	2	no	0/0		0/1	0/1			No	A|upstream_gene_variant|MODIFIER|PfDd2_040025400|PfDd2_040025400|transcript|PfDd2_040025400-t41_1|protein_coding||c.-138C>A|||||138|,A|downstream_gene_variant|MODIFIER|PfDd2_040025300|PfDd2_040025300|transcript|PfDd2_040025300-t41_1|protein_coding||c.*1194C>A|||||1194|,A|intergenic_region|MODIFIER|PfDd2_040025300-PfDd2_040025400|PfDd2_040025300-PfDd2_040025400|intergenic_region|PfDd2_040025300-Pf…	175	0	133	131	0	0	49	47	108.23
PfDd2_04	937401	.	G	T	2	no	0/0	0/1	0/0	0/1			No	T|upstream_gene_variant|MODIFIER|PfDd2_040027100|PfDd2_040027100|transcript|PfDd2_040027100-t41_1|protein_coding||c.-1182G>T|||||1182|,T|downstream_gene_variant|MODIFIER|PfDd2_040026800|PfDd2_040026800|transcript|PfDd2_040026800-t41_1|protein_coding||c.*4143G>T|||||4143|,T|downstream_gene_variant|MODIFIER|PfDd2_040026900|PfDd2_040026900|transcript|PfDd2_040026900-t41_1|protein_coding||c.*2960G>T|…	150	120	160	141	0	44	0	52	55.77
PfDd2_04	979037	.	C	A	2	no	0/0	0/1	0/0	0/1			No	A|upstream_gene_variant|MODIFIER|PfDd2_040027600|PfDd2_040027600|transcript|PfDd2_040027600-t41_1|protein_coding||c.-2934G>T|||||2934|,A|upstream_gene_variant|MODIFIER|PfDd2_040027800|PfDd2_040027800|transcript|PfDd2_040027800-t41_1|protein_coding||c.-519C>A|||||519|,A|upstream_gene_variant|MODIFIER|PfDd2_040027900|PfDd2_040027900|transcript|PfDd2_040027900-t41_1|protein_coding||c.-3324C>A|||||33…	116	121	136	115	0	17	0	16	122.77
PfDd2_04	1015008	.	A	T	2	no	0/0		0/1	0/1			No	T|splice_region_variant&intron_variant|LOW|PfDd2_040028900|PfDd2_040028900|transcript|PfDd2_040028900-t41_1|protein_coding|1/1|c.189+4T>A||||||,T|upstream_gene_variant|MODIFIER|PfDd2_040029000|PfDd2_040029000|transcript|PfDd2_040029000-t41_1|protein_coding||c.-2615A>T|||||2615|,T|downstream_gene_variant|MODIFIER|PfDd2_040028800|PfDd2_040028800|transcript|PfDd2_040028800-t41_1|protein_coding||c.*7…	147	0	121	123	0	0	29	27	308.23
PfDd2_04	1049514	.	G	T	2	no	0/0	0/1	0/1	0/0			No	T|downstream_gene_variant|MODIFIER|PfDd2_040029400|PfDd2_040029400|transcript|PfDd2_040029400-t41_1|protein_coding||c.*452G>T|||||452|,T|downstream_gene_variant|MODIFIER|PfDd2_040029500|PfDd2_040029500|transcript|PfDd2_040029500-t41_1|protein_coding||c.*575C>A|||||575|,T|intergenic_region|MODIFIER|PfDd2_040029400-PfDd2_040029500|PfDd2_040029400-PfDd2_040029500|intergenic_region|PfDd2_040029400-Pf…	106	128	135	141	0	23	14	0	382.77
PfDd2_04	1113190	.	C	T	2	no	0/1	0/0	0/0				No	T|downstream_gene_variant|MODIFIER|PfDd2_040031200|PfDd2_040031200|transcript|PfDd2_040031200-t41_1|protein_coding||c.*1976C>T|||||1976|,T|intergenic_region|MODIFIER|PfDd2_040031200-CHR_END|PfDd2_040031200-CHR_END|intergenic_region|PfDd2_040031200-CHR_END|||n.1113190C>T||||||	217	169	113	0	23	0	0	0	49.77
PfDd2_04	1113605	.	T	C	2	no	0/0	0/1	0/0	0/1			No	C|downstream_gene_variant|MODIFIER|PfDd2_040031200|PfDd2_040031200|transcript|PfDd2_040031200-t41_1|protein_coding||c.*2391T>C|||||2391|,C|intergenic_region|MODIFIER|PfDd2_040031200-CHR_END|PfDd2_040031200-CHR_END|intergenic_region|PfDd2_040031200-CHR_END|||n.1113605T>C||||||	241	201	237	192	0	33	0	28	50.77
PfDd2_04	1113695	.	C	T	2	no	0/0	0/0	0/1	0/1			No	T|downstream_gene_variant|MODIFIER|PfDd2_040031200|PfDd2_040031200|transcript|PfDd2_040031200-t41_1|protein_coding||c.*2481C>T|||||2481|,T|intergenic_region|MODIFIER|PfDd2_040031200-CHR_END|PfDd2_040031200-CHR_END|intergenic_region|PfDd2_040031200-CHR_END|||n.1113695C>T||||||	175	123	116	117	0	0	12	13	115.23
PfDd2_04	1113845	.	T	C	2	no	0/1	0/0	0/0	0/1			No	C|downstream_gene_variant|MODIFIER|PfDd2_040031200|PfDd2_040031200|transcript|PfDd2_040031200-t41_1|protein_coding||c.*2631T>C|||||2631|,C|intergenic_region|MODIFIER|PfDd2_040031200-CHR_END|PfDd2_040031200-CHR_END|intergenic_region|PfDd2_040031200-CHR_END|||n.1113845T>C||||||	177	115	116	102	33	0	0	25	119.77
PfDd2_05	169	.	A	G	2	no	0/0	0/1	0/1	0/0			No	G|upstream_gene_variant|MODIFIER|PfDd2_050005000|PfDd2_050005000|transcript|PfDd2_050005000-t41_1|protein_coding||c.-4745A>G|||||4745|,G|intergenic_region|MODIFIER|CHR_START-PfDd2_050005000|CHR_START-PfDd2_050005000|intergenic_region|CHR_START-PfDd2_050005000|||n.169A>G||||||	222	137	118	120	0	22	15	0	87.77
PfDd2_05	226	.	A	G	2	no	0/0	0/1	0/1	0/0			No	G|upstream_gene_variant|MODIFIER|PfDd2_050005000|PfDd2_050005000|transcript|PfDd2_050005000-t41_1|protein_coding||c.-4688A>G|||||4688|,G|intergenic_region|MODIFIER|CHR_START-PfDd2_050005000|CHR_START-PfDd2_050005000|intergenic_region|CHR_START-PfDd2_050005000|||n.226A>G||||||	238	204	211	231	0	36	30	0	65.77
PfDd2_05	303	.	A	G	2	no	0/0		0/1	0/1			No	G|upstream_gene_variant|MODIFIER|PfDd2_050005000|PfDd2_050005000|transcript|PfDd2_050005000-t41_1|protein_coding||c.-4611A>G|||||4611|,G|intergenic_region|MODIFIER|CHR_START-PfDd2_050005000|CHR_START-PfDd2_050005000|intergenic_region|CHR_START-PfDd2_050005000|||n.303A>G||||||	225	0	153	178	0	0	25	21	133.23
PfDd2_05	2975	.	G	A	2	no	0/1	0/0	0/1	0/0			No	A|upstream_gene_variant|MODIFIER|PfDd2_050005000|PfDd2_050005000|transcript|PfDd2_050005000-t41_1|protein_coding||c.-1939G>A|||||1939|,A|intergenic_region|MODIFIER|CHR_START-PfDd2_050005000|CHR_START-PfDd2_050005000|intergenic_region|CHR_START-PfDd2_050005000|||n.2975G>A||||||	55	92	43	98	22	0	18	0	32.77
PfDd2_05	101989	.	A	T	2	no	0/0	0/0	0/1	0/1			No	T|upstream_gene_variant|MODIFIER|PfDd2_050007100|PfDd2_050007100|transcript|PfDd2_050007100-t41_1|protein_coding||c.-200T>A|||||200|,T|upstream_gene_variant|MODIFIER|PfDd2_050007200|PfDd2_050007200|transcript|PfDd2_050007200-t41_1|protein_coding||c.-820A>T|||||820|,T|downstream_gene_variant|MODIFIER|PfDd2_050007000|PfDd2_050007000|transcript|PfDd2_050007000-t41_1|protein_coding||c.*2169A>T|||||21…	131	173	147	134	0	0	21	15	455.23
PfDd2_05	251038	.	T	A	2	no	0/1	0/0	0/1	0/0			No	A|upstream_gene_variant|MODIFIER|PfDd2_050010600|PfDd2_050010600|transcript|PfDd2_050010600-t41_1|protein_coding||c.-1816A>T|||||1816|,A|upstream_gene_variant|MODIFIER|PfDd2_050010700|PfDd2_050010700|transcript|PfDd2_050010700-t41_1|protein_coding||c.-199T>A|||||199|,A|downstream_gene_variant|MODIFIER|PfDd2_050010800|PfDd2_050010800|transcript|PfDd2_050010800-t41_1|protein_coding||c.*2041A>T|||||…	104	155	119	138	27	0	34	0	42.77
PfDd2_05	315219	.	C	A	2	no	0/1	0/0	0/0				No	A|upstream_gene_variant|MODIFIER|PfDd2_050012400|PfDd2_050012400|transcript|PfDd2_050012400-t41_1|protein_coding||c.-3517G>T|||||3517|,A|upstream_gene_variant|MODIFIER|PfDd2_050012500|PfDd2_050012500|transcript|PfDd2_050012500-t41_1|protein_coding||c.-833G>T|||||833|,A|upstream_gene_variant|MODIFIER|PfDd2_050012600|PfDd2_050012600|transcript|PfDd2_050012600-t41_1|protein_coding||c.-2833C>A|||||28…	61	101	99	0	26	0	0	0	59.77
PfDd2_05	407712	.	A	T	2	no	0/0	0/1		0/1			No	T|upstream_gene_variant|MODIFIER|PfDd2_050014400|PfDd2_050014400|transcript|PfDd2_050014400-t41_1|protein_coding||c.-3827T>A|||||3827|,T|upstream_gene_variant|MODIFIER|PfDd2_050014600|PfDd2_050014600|transcript|PfDd2_050014600-t41_1|protein_coding||c.-483A>T|||||483|,T|downstream_gene_variant|MODIFIER|PfDd2_050014500|PfDd2_050014500|transcript|PfDd2_050014500-t41_1|protein_coding||c.*104A>T|||||1…	129	134	0	115	0	23	0	28	92.77
PfDd2_05	410572	.	G	A	2	no	0/0	0/1		0/1			No	A|upstream_gene_variant|MODIFIER|PfDd2_050014800|PfDd2_050014800|transcript|PfDd2_050014800-t41_1|protein_coding||c.-4495G>A|||||4495|,A|downstream_gene_variant|MODIFIER|PfDd2_050014500|PfDd2_050014500|transcript|PfDd2_050014500-t41_1|protein_coding||c.*2964G>A|||||2964|,A|downstream_gene_variant|MODIFIER|PfDd2_050014600|PfDd2_050014600|transcript|PfDd2_050014600-t41_1|protein_coding||c.*108G>A||…	79	44	0	51	0	9	0	9	96.77
PfDd2_05	436478	.	G	T	2	no	0/1	0/0	0/0	0/1			No	T|upstream_gene_variant|MODIFIER|PfDd2_050015100|PfDd2_050015100|transcript|PfDd2_050015100-t41_1|protein_coding||c.-1433C>A|||||1433|,T|intergenic_region|MODIFIER|PfDd2_050015100-PfDd2_050015200|PfDd2_050015100-PfDd2_050015200|intergenic_region|PfDd2_050015100-PfDd2_050015200|||n.436478G>T||||||	106	126	150	104	18	0	0	21	73.77
PfDd2_05	453508	.	G	T	2	no	0/0	0/1	0/0	0/1			No	T|upstream_gene_variant|MODIFIER|PfDd2_050015500|PfDd2_050015500|transcript|PfDd2_050015500-t41_1|protein_coding||c.-357C>A|||||357|,T|upstream_gene_variant|MODIFIER|PfDd2_050015600:tRNA|PfDd2_050015600:tRNA|transcript|PfDd2_050015600:tRNA-t41_1|protein_coding||c.-2496G>T|||||2496|WARNING_TRANSCRIPT_INCOMPLETE,T|downstream_gene_variant|MODIFIER|PfDd2_050015400|PfDd2_050015400|transcript|PfDd2_050…	73	85	111	94	0	40	0	42	252.77
PfDd2_05	475252	.	G	T	2	no	0/1	0/0	0/1	0/0			No	T|upstream_gene_variant|MODIFIER|PfDd2_050015900|PfDd2_050015900|transcript|PfDd2_050015900-t41_1|protein_coding||c.-2188C>A|||||2188|,T|upstream_gene_variant|MODIFIER|PfDd2_050016100|PfDd2_050016100|transcript|PfDd2_050016100-t41_1|protein_coding||c.-840G>T|||||840|,T|downstream_gene_variant|MODIFIER|PfDd2_050016000|PfDd2_050016000|transcript|PfDd2_050016000-t41_1|protein_coding||c.*421G>T|||||4…	48	107	54	129	31	0	36	0	88.77
PfDd2_05	549265	.	C	A	2	no	0/1	0/0	0/0	0/1			No	A|upstream_gene_variant|MODIFIER|PfDd2_050017400|PfDd2_050017400|transcript|PfDd2_050017400-t41_1|protein_coding||c.-1857G>T|||||1857|,A|upstream_gene_variant|MODIFIER|PfDd2_050017500|PfDd2_050017500|transcript|PfDd2_050017500-t41_1|protein_coding||c.-155C>A|||||155|,A|downstream_gene_variant|MODIFIER|PfDd2_050017600|PfDd2_050017600|transcript|PfDd2_050017600-t41_1|protein_coding||c.*2375G>T|||||…	39	92	97	51	27	0	0	33	88.77
PfDd2_05	561578	.	C	A	2	no	0/0	0/1	0/0	0/1			No	A|upstream_gene_variant|MODIFIER|PfDd2_050017700|PfDd2_050017700|transcript|PfDd2_050017700-t41_1|protein_coding||c.-3414G>T|||||3414|,A|upstream_gene_variant|MODIFIER|PfDd2_050018100|PfDd2_050018100|transcript|PfDd2_050018100-t41_1|protein_coding||c.-2773C>A|||||2773|,A|downstream_gene_variant|MODIFIER|PfDd2_050017800|PfDd2_050017800|transcript|PfDd2_050017800-t41_1|protein_coding||c.*1992C>A|||…	168	127	195	166	0	36	0	30	38.77
PfDd2_05	589388	.	G	T	2	no	0/1	0/0	0/1	0/0			No	T|upstream_gene_variant|MODIFIER|PfDd2_050018800|PfDd2_050018800|transcript|PfDd2_050018800-t41_1|protein_coding||c.-3225G>T|||||3225|,T|downstream_gene_variant|MODIFIER|PfDd2_050018600|PfDd2_050018600|transcript|PfDd2_050018600-t41_1|protein_coding||c.*372G>T|||||372|,T|downstream_gene_variant|MODIFIER|PfDd2_050018700|PfDd2_050018700|transcript|PfDd2_050018700-t41_1|protein_coding||c.*871C>A||||…	97	145	122	151	26	0	33	0	146.77
PfDd2_05	604772	.	G	T	2	no	0/0	0/1		0/1			No	T|upstream_gene_variant|MODIFIER|PfDd2_050019000|PfDd2_050019000|transcript|PfDd2_050019000-t41_1|protein_coding||c.-4283C>A|||||4283|,T|upstream_gene_variant|MODIFIER|PfDd2_050019200|PfDd2_050019200|transcript|PfDd2_050019200-t41_1|protein_coding||c.-104G>T|||||104|,T|downstream_gene_variant|MODIFIER|PfDd2_050019100|PfDd2_050019100|transcript|PfDd2_050019100-t41_1|protein_coding||c.*500G>T|||||5…	32	49	0	51	0	9	0	10	89.77
PfDd2_05	629028	.	G	T	2	no	0/1	0/0	0/0	0/1			No	T|upstream_gene_variant|MODIFIER|PfDd2_050019900|PfDd2_050019900|transcript|PfDd2_050019900-t41_1|protein_coding||c.-685C>A|||||685|,T|upstream_gene_variant|MODIFIER|PfDd2_050020100|PfDd2_050020100|transcript|PfDd2_050020100-t41_1|protein_coding||c.-3138G>T|||||3138|,T|upstream_gene_variant|MODIFIER|PfDd2_050020200|PfDd2_050020200|transcript|PfDd2_050020200-t41_1|protein_coding||c.-4941G>T|||||49…	117	197	209	152	44	0	0	51	176.77
PfDd2_05	804067	.	A	G	2	no	0/0	0/0	0/1	0/1			No	G|upstream_gene_variant|MODIFIER|PfDd2_050024300|PfDd2_050024300|transcript|PfDd2_050024300-t41_1|protein_coding||c.-485T>C|||||485|,G|downstream_gene_variant|MODIFIER|PfDd2_050024200|PfDd2_050024200|transcript|PfDd2_050024200-t41_1|protein_coding||c.*1797A>G|||||1797|,G|downstream_gene_variant|MODIFIER|PfDd2_050024400|PfDd2_050024400|transcript|PfDd2_050024400-t41_1|protein_coding||c.*2255T>C|||…	82	120	108	99	0	0	14	12	344.23
PfDd2_05	900310	.	A	T	2	no	0/1	0/0	0/0				No	T|upstream_gene_variant|MODIFIER|PfDd2_050026900|PfDd2_050026900|transcript|PfDd2_050026900-t41_1|protein_coding||c.-541A>T|||||541|,T|downstream_gene_variant|MODIFIER|PfDd2_050026800|PfDd2_050026800|transcript|PfDd2_050026800-t41_1|protein_coding||c.*1600A>T|||||1600|,T|downstream_gene_variant|MODIFIER|PfDd2_050027000|PfDd2_050027000|transcript|PfDd2_050027000-t41_1|protein_coding||c.*2027T>A|||…	126	151	170	0	18	0	0	0	42.77
PfDd2_05	1062462	.	G	T	2	no	0/1	0/0	0/1	0/0			No	T|upstream_gene_variant|MODIFIER|PfDd2_050030200|PfDd2_050030200|transcript|PfDd2_050030200-t41_1|protein_coding||c.-3627C>A|||||3627|,T|upstream_gene_variant|MODIFIER|PfDd2_050030300|PfDd2_050030300|transcript|PfDd2_050030300-t41_1|protein_coding||c.-53G>T|||||53|,T|downstream_gene_variant|MODIFIER|PfDd2_050030400|PfDd2_050030400|transcript|PfDd2_050030400-t41_1|protein_coding||c.*2318C>A|||||23…	94	148	94	138	50	0	41	0	49.77
PfDd2_05	1071280	.	A	T	2	no	0/1	0/0	0/1	0/0			No	T|upstream_gene_variant|MODIFIER|PfDd2_050030400|PfDd2_050030400|transcript|PfDd2_050030400-t41_1|protein_coding||c.-1173T>A|||||1173|,T|upstream_gene_variant|MODIFIER|PfDd2_050030600|PfDd2_050030600|transcript|PfDd2_050030600-t41_1|protein_coding||c.-1832A>T|||||1832|,T|upstream_gene_variant|MODIFIER|PfDd2_050030700|PfDd2_050030700|transcript|PfDd2_050030700-t41_1|protein_coding||c.-4588A>T|||||…	115	128	94	114	20	0	19	0	51.77
PfDd2_05	1092291	.	C	T	2	no	0/1	0/0		0/0			No	T|upstream_gene_variant|MODIFIER|PfDd2_050031100|PfDd2_050031100|transcript|PfDd2_050031100-t41_1|protein_coding||c.-3902G>A|||||3902|,T|upstream_gene_variant|MODIFIER|PfDd2_050031200|PfDd2_050031200|transcript|PfDd2_050031200-t41_1|protein_coding||c.-1120G>A|||||1120|,T|upstream_gene_variant|MODIFIER|PfDd2_050031300|PfDd2_050031300|transcript|PfDd2_050031300-t41_1|protein_coding||c.-649C>T|||||6…	66	90	0	108	24	0	0	0	221.77
PfDd2_05	1198241	.	C	A	2	no	0/0		0/1	0/1			No	A|upstream_gene_variant|MODIFIER|PfDd2_050033800|PfDd2_050033800|transcript|PfDd2_050033800-t41_1|protein_coding||c.-3859G>T|||||3859|,A|upstream_gene_variant|MODIFIER|PfDd2_050033900|PfDd2_050033900|transcript|PfDd2_050033900-t41_1|protein_coding||c.-1154G>T|||||1154|,A|upstream_gene_variant|MODIFIER|PfDd2_050034000|PfDd2_050034000|transcript|PfDd2_050034000-t41_1|protein_coding||c.-53C>A|||||53…	185	0	136	154	0	0	18	16	41.23
PfDd2_05	1253651	.	G	T	2	no	0/0	0/1	0/0	0/1			No	T|splice_region_variant&intron_variant|LOW|PfDd2_050035400|PfDd2_050035400|transcript|PfDd2_050035400-t41_1|protein_coding|1/1|c.1143+6C>A||||||,T|upstream_gene_variant|MODIFIER|PfDd2_050035200|PfDd2_050035200|transcript|PfDd2_050035200-t41_1|protein_coding||c.-4776C>A|||||4776|,T|upstream_gene_variant|MODIFIER|PfDd2_050035500|PfDd2_050035500|transcript|PfDd2_050035500-t41_1|protein_coding||c.-19…	45	49	42	36	0	11	0	9	108.77
PfDd2_05	1380066	.	G	T	2	no	0/1	0/0	0/1	0/0			No	T|upstream_gene_variant|MODIFIER|PfDd2_050038600|PfDd2_050038600|transcript|PfDd2_050038600-t41_1|protein_coding||c.-883G>T|||||883|,T|upstream_gene_variant|MODIFIER|PfDd2_050038700|PfDd2_050038700|transcript|PfDd2_050038700-t41_1|protein_coding||c.-4069G>T|||||4069|,T|downstream_gene_variant|MODIFIER|PfDd2_050038300|PfDd2_050038300|transcript|PfDd2_050038300-t41_1|transcribed_processed_pseudogen…	118	135	105	157	33	0	46	0	85.77
PfDd2_06	456	.	C	A	2	no	0/1		0/0	0/0			No	A|downstream_gene_variant|MODIFIER|PfDd2_060005000|PfDd2_060005000|transcript|PfDd2_060005000-t41_1|protein_coding||c.*2834G>T|||||2834|,A|intergenic_region|MODIFIER|CHR_START-PfDd2_060005000|CHR_START-PfDd2_060005000|intergenic_region|CHR_START-PfDd2_060005000|||n.456C>A||||||	11	0	8	5	4	0	0	0	35.94
PfDd2_06	715	.	A	G	2	no	0/0	0/1	0/1	0/0			No	G|downstream_gene_variant|MODIFIER|PfDd2_060005000|PfDd2_060005000|transcript|PfDd2_060005000-t41_1|protein_coding||c.*2575T>C|||||2575|,G|intergenic_region|MODIFIER|CHR_START-PfDd2_060005000|CHR_START-PfDd2_060005000|intergenic_region|CHR_START-PfDd2_060005000|||n.715A>G||||||	104	35	52	51	0	12	11	0	63.77
PfDd2_06	796	.	A	G	2	no	0/0	0/1		0/1			No	G|downstream_gene_variant|MODIFIER|PfDd2_060005000|PfDd2_060005000|transcript|PfDd2_060005000-t41_1|protein_coding||c.*2494T>C|||||2494|,G|intergenic_region|MODIFIER|CHR_START-PfDd2_060005000|CHR_START-PfDd2_060005000|intergenic_region|CHR_START-PfDd2_060005000|||n.796A>G||||||	224	99	0	114	0	22	0	23	48.77
PfDd2_06	810	.	A	G	2	no	0/0	0/1	0/1	0/0			No	G|downstream_gene_variant|MODIFIER|PfDd2_060005000|PfDd2_060005000|transcript|PfDd2_060005000-t41_1|protein_coding||c.*2480T>C|||||2480|,G|intergenic_region|MODIFIER|CHR_START-PfDd2_060005000|CHR_START-PfDd2_060005000|intergenic_region|CHR_START-PfDd2_060005000|||n.810A>G||||||	228	177	197	220	0	35	35	0	47.77
PfDd2_06	865	.	A	G	2	no	0/0	0/1		0/1			No	G|downstream_gene_variant|MODIFIER|PfDd2_060005000|PfDd2_060005000|transcript|PfDd2_060005000-t41_1|protein_coding||c.*2425T>C|||||2425|,G|intergenic_region|MODIFIER|CHR_START-PfDd2_060005000|CHR_START-PfDd2_060005000|intergenic_region|CHR_START-PfDd2_060005000|||n.865A>G||||||	238	204	0	205	0	25	0	30	47.77
PfDd2_06	935	.	A	G	2	no	0/1	0/0	0/0	0/1			No	G|downstream_gene_variant|MODIFIER|PfDd2_060005000|PfDd2_060005000|transcript|PfDd2_060005000-t41_1|protein_coding||c.*2355T>C|||||2355|,G|intergenic_region|MODIFIER|CHR_START-PfDd2_060005000|CHR_START-PfDd2_060005000|intergenic_region|CHR_START-PfDd2_060005000|||n.935A>G||||||	190	235	232	199	38	0	0	27	141.77
PfDd2_06	96365	.	A	C	2	no	0/0		0/1	0/1			No	C|upstream_gene_variant|MODIFIER|PfDd2_060007600|PfDd2_060007600|transcript|PfDd2_060007600-t41_1|protein_coding||c.-1336T>G|||||1336|,C|upstream_gene_variant|MODIFIER|PfDd2_060007700|PfDd2_060007700|transcript|PfDd2_060007700-t41_1|transcribed_processed_pseudogene||n.-1078A>C|||||1078|,C|downstream_gene_variant|MODIFIER|PfDd2_060007500|PfDd2_060007500|transcript|PfDd2_060007500-t41_1|transcribed…	81	0	76	88	0	0	17	17	111.23
PfDd2_06	98769	.	T	A	2	no	0/1	0/0	0/0				No	A|upstream_gene_variant|MODIFIER|PfDd2_060007600|PfDd2_060007600|transcript|PfDd2_060007600-t41_1|protein_coding||c.-3740A>T|||||3740|,A|upstream_gene_variant|MODIFIER|PfDd2_060007900|PfDd2_060007900|transcript|PfDd2_060007900-t41_1|protein_coding||c.-4710T>A|||||4710|,A|downstream_gene_variant|MODIFIER|PfDd2_060007800|PfDd2_060007800|transcript|PfDd2_060007800-t41_1|protein_coding||c.*1529A>T|||…	163	179	196	0	21	0	0	0	160.77
PfDd2_06	159875	.	A	T	2	no	0/1		0/0	0/0			No	T|upstream_gene_variant|MODIFIER|PfDd2_060009100|PfDd2_060009100|transcript|PfDd2_060009100-t41_1|protein_coding||c.-75A>T|||||75|,T|upstream_gene_variant|MODIFIER|PfDd2_060009200|PfDd2_060009200|transcript|PfDd2_060009200-t41_1|protein_coding||c.-4220A>T|||||4220|,T|downstream_gene_variant|MODIFIER|PfDd2_060008900|PfDd2_060008900|transcript|PfDd2_060008900-t41_1|protein_coding||c.*3352A>T|||||33…	70	0	80	81	10	0	0	0	120.77
PfDd2_06	197958	.	G	T	2	no	0/1	0/0	0/0				No	T|upstream_gene_variant|MODIFIER|PfDd2_060010000|PfDd2_060010000|transcript|PfDd2_060010000-t41_1|protein_coding||c.-1090C>A|||||1090|,T|downstream_gene_variant|MODIFIER|PfDd2_060009900|PfDd2_060009900|transcript|PfDd2_060009900-t41_1|protein_coding||c.*3414G>T|||||3414|,T|downstream_gene_variant|MODIFIER|PfDd2_060010200|PfDd2_060010200|transcript|PfDd2_060010200-t41_1|protein_coding||c.*1711C>A|…	70	87	62	0	7	0	0	0	39.77
PfDd2_06	241826	.	C	A	2	no	0/0	0/1	0/0	0/1			No	A|splice_region_variant&intron_variant|LOW|PfDd2_060011300|PfDd2_060011300|transcript|PfDd2_060011300-t41_1|protein_coding|2/4|c.1441-6G>T||||||,A|upstream_gene_variant|MODIFIER|PfDd2_060011000|PfDd2_060011000|transcript|PfDd2_060011000-t41_1|protein_coding||c.-4769G>T|||||4769|,A|upstream_gene_variant|MODIFIER|PfDd2_060011200|PfDd2_060011200|transcript|PfDd2_060011200-t41_1|protein_coding||c.-18…	163	134	186	132	0	37	0	30	94.77
PfDd2_06	264541	.	C	T	2	no	0/0		0/1	0/1			No	T|upstream_gene_variant|MODIFIER|PfDd2_060011600|PfDd2_060011600|transcript|PfDd2_060011600-t41_1|protein_coding||c.-230G>A|||||230|,T|upstream_gene_variant|MODIFIER|PfDd2_060011800|PfDd2_060011800|transcript|PfDd2_060011800-t41_1|protein_coding||c.-4374C>T|||||4374|,T|downstream_gene_variant|MODIFIER|PfDd2_060011500|PfDd2_060011500|transcript|PfDd2_060011500-t41_1|protein_coding||c.*2465C>T|||||…	84	0	92	83	0	0	26	25	239.23
PfDd2_06	366500	.	G	T	2	no	0/1	0/0		0/0			No	T|upstream_gene_variant|MODIFIER|PfDd2_060014000|PfDd2_060014000|transcript|PfDd2_060014000-t41_1|protein_coding||c.-91C>A|||||91|,T|upstream_gene_variant|MODIFIER|PfDd2_060014100|PfDd2_060014100|transcript|PfDd2_060014100-t41_1|protein_coding||c.-2199G>T|||||2199|,T|downstream_gene_variant|MODIFIER|PfDd2_060013900|PfDd2_060013900|transcript|PfDd2_060013900-t41_1|protein_coding||c.*2428G>T|||||24…	56	75	0	93	14	0	0	0	54.77
PfDd2_06	501326	.	G	T	2	no	0/1	0/1	0/0	0/0			No	T|upstream_gene_variant|MODIFIER|PfDd2_060017400|PfDd2_060017400|transcript|PfDd2_060017400-t41_1|protein_coding||c.-3285C>A|||||3285|,T|upstream_gene_variant|MODIFIER|PfDd2_060017500|PfDd2_060017500|transcript|PfDd2_060017500-t41_1|protein_coding||c.-852C>A|||||852|,T|downstream_gene_variant|MODIFIER|PfDd2_060017200|PfDd2_060017200|transcript|PfDd2_060017200-t41_1|protein_coding||c.*4863G>T|||||…	110	145	221	216	47	53	0	0	72.77
PfDd2_06	554335	.	G	T	2	no	0/0	0/1	0/1	0/0			No	T|downstream_gene_variant|MODIFIER|PfDd2_060018700|PfDd2_060018700|transcript|PfDd2_060018700-t41_1|protein_coding||c.*276G>T|||||276|,T|downstream_gene_variant|MODIFIER|PfDd2_060018800|PfDd2_060018800|transcript|PfDd2_060018800-t41_1|protein_coding||c.*163C>A|||||163|,T|intergenic_region|MODIFIER|PfDd2_060018700-PfDd2_060018800|PfDd2_060018700-PfDd2_060018800|intergenic_region|PfDd2_060018700-Pf…	88	74	80	86	0	18	18	0	141.77
PfDd2_06	629698	.	G	A	2	no	0/1		0/0	0/0			No	A|upstream_gene_variant|MODIFIER|PfDd2_060020600|PfDd2_060020600|transcript|PfDd2_060020600-t41_1|protein_coding||c.-1740G>A|||||1740|,A|downstream_gene_variant|MODIFIER|PfDd2_060020700|PfDd2_060020700|transcript|PfDd2_060020700-t41_1|protein_coding||c.*3276C>T|||||3276|,A|intron_variant|MODIFIER|PfDd2_060020500|PfDd2_060020500|transcript|PfDd2_060020500-t41_1|protein_coding|3/7|c.323-60C>T||||||	171	0	197	190	17	0	0	0	97.77
PfDd2_06	653024	.	A	T	2	no	0/1		0/0	0/0			No	T|upstream_gene_variant|MODIFIER|PfDd2_060021200|PfDd2_060021200|transcript|PfDd2_060021200-t41_1|protein_coding||c.-510T>A|||||510|,T|upstream_gene_variant|MODIFIER|PfDd2_060021300|PfDd2_060021300|transcript|PfDd2_060021300-t41_1|protein_coding||c.-308A>T|||||308|,T|downstream_gene_variant|MODIFIER|PfDd2_060021100|PfDd2_060021100|transcript|PfDd2_060021100-t41_1|protein_coding||c.*1704A>T|||||17…	48	0	74	77	7	0	0	0	30.77
PfDd2_06	666565	.	T	A	2	no	0/1		0/0	0/0			No	A|upstream_gene_variant|MODIFIER|PfDd2_060021500|PfDd2_060021500|transcript|PfDd2_060021500-t41_1|protein_coding||c.-372A>T|||||372|,A|upstream_gene_variant|MODIFIER|PfDd2_060021700|PfDd2_060021700|transcript|PfDd2_060021700-t41_1|protein_coding||c.-4435T>A|||||4435|,A|downstream_gene_variant|MODIFIER|PfDd2_060021400|PfDd2_060021400|transcript|PfDd2_060021400-t41_1|protein_coding||c.*2647T>A|||||…	74	0	103	106	9	0	0	0	93.77
PfDd2_06	838375	.	T	A	2	no	0/1	0/0	0/1	0/0			No	A|upstream_gene_variant|MODIFIER|PfDd2_060025800|PfDd2_060025800|transcript|PfDd2_060025800-t41_1|protein_coding||c.-768A>T|||||768|,A|upstream_gene_variant|MODIFIER|PfDd2_060026000|PfDd2_060026000|transcript|PfDd2_060026000-t41_1|protein_coding||c.-3155T>A|||||3155|,A|downstream_gene_variant|MODIFIER|PfDd2_060025900|PfDd2_060025900|transcript|PfDd2_060025900-t41_1|protein_coding||c.*618A>T|||||6…	141	167	167	203	19	0	24	0	68.77
PfDd2_06	919689	.	C	A	2	no	0/0	0/0	0/1	0/1			No	A|upstream_gene_variant|MODIFIER|PfDd2_060028000|PfDd2_060028000|transcript|PfDd2_060028000-t41_1|protein_coding||c.-3511G>T|||||3511|,A|upstream_gene_variant|MODIFIER|PfDd2_060028100|PfDd2_060028100|transcript|PfDd2_060028100-t41_1|protein_coding||c.-668G>T|||||668|,A|upstream_gene_variant|MODIFIER|PfDd2_060028300|PfDd2_060028300|transcript|PfDd2_060028300-t41_1|protein_coding||c.-4615C>A|||||46…	150	190	106	112	0	0	58	53	69.23
PfDd2_06	920268	.	A	G	2	no	0/1	0/0	0/0				No	G|upstream_gene_variant|MODIFIER|PfDd2_060028000|PfDd2_060028000|transcript|PfDd2_060028000-t41_1|protein_coding||c.-4090T>C|||||4090|,G|upstream_gene_variant|MODIFIER|PfDd2_060028100|PfDd2_060028100|transcript|PfDd2_060028100-t41_1|protein_coding||c.-1247T>C|||||1247|,G|upstream_gene_variant|MODIFIER|PfDd2_060028300|PfDd2_060028300|transcript|PfDd2_060028300-t41_1|protein_coding||c.-4036A>G|||||…	15	25	22	0	4	0	0	0	86.77
PfDd2_06	926424	.	G	T	2	no	0/0	0/0	0/1	0/1			No	T|upstream_gene_variant|MODIFIER|PfDd2_060028200|PfDd2_060028200|transcript|PfDd2_060028200-t41_1|protein_coding||c.-4018C>A|||||4018|,T|downstream_gene_variant|MODIFIER|PfDd2_060028300|PfDd2_060028300|transcript|PfDd2_060028300-t41_1|protein_coding||c.*117G>T|||||117|,T|downstream_gene_variant|MODIFIER|PfDd2_060028400|PfDd2_060028400|transcript|PfDd2_060028400-t41_1|protein_coding||c.*267C>A||||…	114	98	78	93	0	0	31	24	130.23
PfDd2_06	1003666	.	G	A	2	no	0/0	0/1		0/1			No	A|upstream_gene_variant|MODIFIER|PfDd2_060030100|PfDd2_060030100|transcript|PfDd2_060030100-t41_1|protein_coding||c.-2617C>T|||||2617|,A|upstream_gene_variant|MODIFIER|PfDd2_060030300|PfDd2_060030300|transcript|PfDd2_060030300-t41_1|protein_coding||c.-3292G>A|||||3292|,A|downstream_gene_variant|MODIFIER|PfDd2_060030200|PfDd2_060030200|transcript|PfDd2_060030200-t41_1|protein_coding||c.*1G>A|||||1…	69	54	0	51	0	14	0	10	133.77
PfDd2_06	1045176	.	G	T	2	no	0/0	0/1	0/1	0/0			No	T|upstream_gene_variant|MODIFIER|PfDd2_060031300|PfDd2_060031300|transcript|PfDd2_060031300-t41_1|protein_coding||c.-4077C>A|||||4077|,T|upstream_gene_variant|MODIFIER|PfDd2_060031500|PfDd2_060031500|transcript|PfDd2_060031500-t41_1|protein_coding||c.-998G>T|||||998|,T|upstream_gene_variant|MODIFIER|PfDd2_060031600|PfDd2_060031600|transcript|PfDd2_060031600-t41_1|protein_coding||c.-4930G>T|||||49…	67	70	75	93	0	12	20	0	70.77
PfDd2_06	1162741	.	T	A	2	no	0/1	0/0		0/0			No	A|downstream_gene_variant|MODIFIER|PfDd2_060033600|PfDd2_060033600|transcript|PfDd2_060033600-t41_1|protein_coding||c.*314T>A|||||314|,A|downstream_gene_variant|MODIFIER|PfDd2_060033700|PfDd2_060033700|transcript|PfDd2_060033700-t41_1|protein_coding||c.*41A>T|||||41|,A|downstream_gene_variant|MODIFIER|PfDd2_060033800|PfDd2_060033800|transcript|PfDd2_060033800-t41_1|protein_coding||c.*1793A>T|||||…	97	125	0	143	16	0	0	0	102.77
PfDd2_06	1263912	.	A	T	2	no	0/0	0/0	0/1	0/1			No	T|upstream_gene_variant|MODIFIER|PfDd2_060035600|PfDd2_060035600|transcript|PfDd2_060035600-t41_1|protein_coding||c.-2394T>A|||||2394|,T|upstream_gene_variant|MODIFIER|PfDd2_060035700|PfDd2_060035700|transcript|PfDd2_060035700-t41_1|protein_coding||c.-98A>T|||||98|,T|upstream_gene_variant|MODIFIER|PfDd2_060035800|PfDd2_060035800|transcript|PfDd2_060035800-t41_1|protein_coding||c.-2563A>T|||||2563…	142	192	151	157	0	0	32	32	254.23
PfDd2_06	1306659	.	G	T	2	no	0/1	0/0	0/0	0/1			No	T|downstream_gene_variant|MODIFIER|PfDd2_060036700|PfDd2_060036700|transcript|PfDd2_060036700-t41_1|protein_coding||c.*4372G>T|||||4372|,T|downstream_gene_variant|MODIFIER|PfDd2_060036800|PfDd2_060036800|transcript|PfDd2_060036800-t41_1|protein_coding||c.*1153G>T|||||1153|,T|downstream_gene_variant|MODIFIER|PfDd2_060036900|PfDd2_060036900|transcript|PfDd2_060036900-t41_1|protein_coding||c.*734C>A…	51	95	92	72	14	0	0	16	40.77
PfDd2_06	1318066	.	G	T	2	no	0/0	0/1		0/1			No	T|upstream_gene_variant|MODIFIER|PfDd2_060036900|PfDd2_060036900|transcript|PfDd2_060036900-t41_1|protein_coding||c.-1994C>A|||||1994|,T|intergenic_region|MODIFIER|PfDd2_060036900-CHR_END|PfDd2_060036900-CHR_END|intergenic_region|PfDd2_060036900-CHR_END|||n.1318066G>T||||||	47	27	0	27	0	16	0	21	83.77
PfDd2_07	14	.	A	G	2	no	0/1	0/0		0/0			No	G|intergenic_region|MODIFIER|CHR_START-PfDd2_070005300|CHR_START-PfDd2_070005300|intergenic_region|CHR_START-PfDd2_070005300|||n.14A>G||||||	67	39	0	35	8	0	0	0	39.77
PfDd2_07	63	.	G	A	2	no	0/0	0/1	0/0	0/1			No	A|intergenic_region|MODIFIER|CHR_START-PfDd2_070005300|CHR_START-PfDd2_070005300|intergenic_region|CHR_START-PfDd2_070005300|||n.63G>A||||||	236	129	119	131	0	14	0	13	115.77
PfDd2_07	105	.	A	G	2	no	0/1	0/1	0/0	0/0			No	G|intergenic_region|MODIFIER|CHR_START-PfDd2_070005300|CHR_START-PfDd2_070005300|intergenic_region|CHR_START-PfDd2_070005300|||n.105A>G||||||	220	214	166	208	15	22	0	0	63.77
PfDd2_07	197	.	C	A	2	no	0/0	0/1		0/1			No	A|intergenic_region|MODIFIER|CHR_START-PfDd2_070005300|CHR_START-PfDd2_070005300|intergenic_region|CHR_START-PfDd2_070005300|||n.197C>A||||||	199	137	0	143	0	13	0	10	65.77
PfDd2_07	201	.	A	G	2	no	0/0	0/1		0/1			No	G|intergenic_region|MODIFIER|CHR_START-PfDd2_070005300|CHR_START-PfDd2_070005300|intergenic_region|CHR_START-PfDd2_070005300|||n.201A>G||||||	189	120	0	109	0	21	0	27	171.77
PfDd2_07	344	.	C	A	2	no	0/0	0/1		0/1			No	A|intergenic_region|MODIFIER|CHR_START-PfDd2_070005300|CHR_START-PfDd2_070005300|intergenic_region|CHR_START-PfDd2_070005300|||n.344C>A||||||	105	48	0	63	0	9	0	10	56.77
PfDd2_07	548	.	A	G	2	no	0/0	0/1	0/0	0/1			No	G|intergenic_region|MODIFIER|CHR_START-PfDd2_070005300|CHR_START-PfDd2_070005300|intergenic_region|CHR_START-PfDd2_070005300|||n.548A>G||||||	245	175	220	152	0	18	0	35	57.77
PfDd2_07	63543	.	G	T	2	no	0/1	0/0		0/0			No	T|upstream_gene_variant|MODIFIER|PfDd2_070006100|PfDd2_070006100|transcript|PfDd2_070006100-t41_1|protein_coding||c.-4183C>A|||||4183|,T|upstream_gene_variant|MODIFIER|PfDd2_070006300|PfDd2_070006300|transcript|PfDd2_070006300-t41_1|protein_coding||c.-1499G>T|||||1499|,T|downstream_gene_variant|MODIFIER|PfDd2_070006200|PfDd2_070006200|transcript|PfDd2_070006200-t41_1|protein_coding||c.*1484G>T|||…	62	117	0	105	19	0	0	0	59.77
PfDd2_07	72828	.	A	T	2	no	0/0	0/1	0/0	0/1			No	T|upstream_gene_variant|MODIFIER|PfDd2_070006400|PfDd2_070006400|transcript|PfDd2_070006400-t41_1|protein_coding||c.-3341T>A|||||3341|,T|upstream_gene_variant|MODIFIER|PfDd2_070006500|PfDd2_070006500|transcript|PfDd2_070006500-t41_1|protein_coding||c.-240A>T|||||240|,T|intergenic_region|MODIFIER|PfDd2_070006400-PfDd2_070006500|PfDd2_070006400-PfDd2_070006500|intergenic_region|PfDd2_070006400-PfDd…	89	81	97	84	0	11	0	13	70.77
PfDd2_07	170985	.	T	A	2	no	0/1	0/0	0/1	0/0			No	A|upstream_gene_variant|MODIFIER|PfDd2_070008400|PfDd2_070008400|transcript|PfDd2_070008400-t41_1|protein_coding||c.-388A>T|||||388|,A|upstream_gene_variant|MODIFIER|PfDd2_070008500|PfDd2_070008500|transcript|PfDd2_070008500-t41_1|protein_coding||c.-2417T>A|||||2417|,A|downstream_gene_variant|MODIFIER|PfDd2_070008300|PfDd2_070008300|transcript|PfDd2_070008300-t41_1|protein_coding||c.*4593T>A|||||…	75	106	99	103	15	0	22	0	59.77
PfDd2_07	171656	.	G	T	2	no	0/1	0/0		0/0			No	T|upstream_gene_variant|MODIFIER|PfDd2_070008400|PfDd2_070008400|transcript|PfDd2_070008400-t41_1|protein_coding||c.-1059C>A|||||1059|,T|upstream_gene_variant|MODIFIER|PfDd2_070008500|PfDd2_070008500|transcript|PfDd2_070008500-t41_1|protein_coding||c.-1746G>T|||||1746|,T|intergenic_region|MODIFIER|PfDd2_070008400-PfDd2_070008500|PfDd2_070008400-PfDd2_070008500|intergenic_region|PfDd2_070008400-Pf…	101	164	0	140	25	0	0	0	86.77
PfDd2_07	217988	.	G	A	2	no	0/1	0/0	0/0				No	A|upstream_gene_variant|MODIFIER|PfDd2_070009000|PfDd2_070009000|transcript|PfDd2_070009000-t41_1|protein_coding||c.-340C>T|||||340|,A|downstream_gene_variant|MODIFIER|PfDd2_070008900|PfDd2_070008900|transcript|PfDd2_070008900-t41_1|protein_coding||c.*4954G>A|||||4954|,A|downstream_gene_variant|MODIFIER|PfDd2_070009100|PfDd2_070009100|transcript|PfDd2_070009100-t41_1|protein_coding||c.*1505C>T|||…	25	47	56	0	13	0	0	0	94.77
PfDd2_07	294752	.	A	T	2	no	0/0	0/1	0/1				No	T|upstream_gene_variant|MODIFIER|PfDd2_070010700|PfDd2_070010700|transcript|PfDd2_070010700-t41_1|protein_coding||c.-4525T>A|||||4525|,T|upstream_gene_variant|MODIFIER|PfDd2_070010800|PfDd2_070010800|transcript|PfDd2_070010800-t41_1|protein_coding||c.-696A>T|||||696|,T|upstream_gene_variant|MODIFIER|PfDd2_070010900|PfDd2_070010900|transcript|PfDd2_070010900-t41_1|protein_coding||c.-3363A>T|||||33…	169	168	164	0	0	24	20	0	60.77
PfDd2_07	318768	.	G	T	2	no	0/1	0/1	0/0	0/0			No	T|upstream_gene_variant|MODIFIER|PfDd2_070011600|PfDd2_070011600|transcript|PfDd2_070011600-t41_1|protein_coding||c.-283G>T|||||283|,T|upstream_gene_variant|MODIFIER|PfDd2_070011700|PfDd2_070011700|transcript|PfDd2_070011700-t41_1|protein_coding||c.-4633G>T|||||4633|,T|downstream_gene_variant|MODIFIER|PfDd2_070011500|PfDd2_070011500|transcript|PfDd2_070011500-t41_1|protein_coding||c.*1530G>T|||||…	88	104	143	134	42	42	0	0	251.77
PfDd2_07	335791	.	C	T	2	no	0/1	0/0	0/0				No	T|upstream_gene_variant|MODIFIER|PfDd2_070012000|PfDd2_070012000|transcript|PfDd2_070012000-t41_1|protein_coding||c.-1199C>T|||||1199|,T|downstream_gene_variant|MODIFIER|PfDd2_070011900|PfDd2_070011900|transcript|PfDd2_070011900-t41_1|protein_coding||c.*213C>T|||||213|,T|intergenic_region|MODIFIER|PfDd2_070011900-PfDd2_070012000|PfDd2_070011900-PfDd2_070012000|intergenic_region|PfDd2_070011900-Pf…	21	32	35	0	5	0	0	0	46.77
PfDd2_07	351493	.	C	T	2	no	0/1	0/1	0/0	0/0			No	T|upstream_gene_variant|MODIFIER|PfDd2_070012300|PfDd2_070012300|transcript|PfDd2_070012300-t41_1|protein_coding||c.-3411G>A|||||3411|,T|upstream_gene_variant|MODIFIER|PfDd2_070012500|PfDd2_070012500|transcript|PfDd2_070012500-t41_1|protein_coding||c.-1503C>T|||||1503|,T|downstream_gene_variant|MODIFIER|PfDd2_070012200|PfDd2_070012200|transcript|PfDd2_070012200-t41_1|protein_coding||c.*4855C>T|||…	129	170	185	170	21	22	0	0	44.77
PfDd2_07	363584	.	C	A	2	no	0/0	0/1	0/1	0/0			No	A|upstream_gene_variant|MODIFIER|PfDd2_070012700|PfDd2_070012700|transcript|PfDd2_070012700-t41_1|protein_coding||c.-325G>T|||||325|,A|downstream_gene_variant|MODIFIER|PfDd2_070012600|PfDd2_070012600|transcript|PfDd2_070012600-t41_1|protein_coding||c.*4013C>A|||||4013|,A|downstream_gene_variant|MODIFIER|PfDd2_070012800|PfDd2_070012800|transcript|PfDd2_070012800-t41_1|protein_coding||c.*820G>T||||…	122	105	111	147	0	40	43	0	141.77
PfDd2_07	379052	.	C	A	2	no	0/0	0/1	0/1				No	A|upstream_gene_variant|MODIFIER|PfDd2_070013100|PfDd2_070013100|transcript|PfDd2_070013100-t41_1|protein_coding||c.-3872G>T|||||3872|,A|upstream_gene_variant|MODIFIER|PfDd2_070013300|PfDd2_070013300|transcript|PfDd2_070013300-t41_1|transcribed_processed_pseudogene||n.-4064C>A|||||4064|,A|intron_variant|MODIFIER|PfDd2_070013200|PfDd2_070013200|transcript|PfDd2_070013200-t41_1|protein_coding|3/12|…	107	75	88	0	0	22	24	0	31.77
PfDd2_07	383839	.	T	A	2	no	0/1	0/0		0/0			No	A|downstream_gene_variant|MODIFIER|PfDd2_070013200|PfDd2_070013200|transcript|PfDd2_070013200-t41_1|protein_coding||c.*2596T>A|||||2596|,A|downstream_gene_variant|MODIFIER|PfDd2_070013400|PfDd2_070013400|transcript|PfDd2_070013400-t41_1|protein_coding||c.*3421A>T|||||3421|,A|downstream_gene_variant|MODIFIER|PfDd2_070013500|PfDd2_070013500|transcript|PfDd2_070013500-t41_1|protein_coding||c.*4641A>…	66	85	0	80	9	0	0	0	73.77
PfDd2_07	459153	.	T	A	2	no	0/0		0/1	0/1			No	A|upstream_gene_variant|MODIFIER|PfDd2_070014900|PfDd2_070014900|transcript|PfDd2_070014900-t41_1|protein_coding||c.-2197A>T|||||2197|,A|upstream_gene_variant|MODIFIER|PfDd2_070015000|PfDd2_070015000|transcript|PfDd2_070015000-t41_1|protein_coding||c.-370A>T|||||370|,A|upstream_gene_variant|MODIFIER|PfDd2_070015100|PfDd2_070015100|transcript|PfDd2_070015100-t41_1|protein_coding||c.-627T>A|||||627…	57	0	74	82	0	0	24	29	86.23
PfDd2_07	611106	.	T	A	2	no	0/1	0/0		0/0			No	A|upstream_gene_variant|MODIFIER|PfDd2_070017700|PfDd2_070017700|transcript|PfDd2_070017700-t41_1|protein_coding||c.-1895A>T|||||1895|,A|upstream_gene_variant|MODIFIER|PfDd2_070017800|PfDd2_070017800|transcript|PfDd2_070017800-t41_1|protein_coding||c.-205T>A|||||205|,A|intergenic_region|MODIFIER|PfDd2_070017700-PfDd2_070017800|PfDd2_070017700-PfDd2_070017800|intergenic_region|PfDd2_070017700-PfDd…	67	105	0	121	18	0	0	0	102.77
PfDd2_07	617026	.	C	T	2	no	0/0	0/1	0/1				No	T|upstream_gene_variant|MODIFIER|PfDd2_070017900|PfDd2_070017900|transcript|PfDd2_070017900-t41_1|protein_coding||c.-337C>T|||||337|,T|downstream_gene_variant|MODIFIER|PfDd2_070017800|PfDd2_070017800|transcript|PfDd2_070017800-t41_1|protein_coding||c.*1627C>T|||||1627|,T|intergenic_region|MODIFIER|PfDd2_070017800-PfDd2_070017900|PfDd2_070017800-PfDd2_070017900|intergenic_region|PfDd2_070017800-Pf…	95	77	80	0	0	24	18	0	189.77
PfDd2_07	661492	.	C	A	2	no	0/1		0/0	0/0			No	A|upstream_gene_variant|MODIFIER|PfDd2_070019400|PfDd2_070019400|transcript|PfDd2_070019400-t41_1|protein_coding||c.-3998G>T|||||3998|,A|upstream_gene_variant|MODIFIER|PfDd2_070019600|PfDd2_070019600|transcript|PfDd2_070019600-t41_1|protein_coding||c.-2290C>A|||||2290|,A|downstream_gene_variant|MODIFIER|PfDd2_070019500|PfDd2_070019500|transcript|PfDd2_070019500-t41_1|protein_coding||c.*15C>A|||||…	201	0	226	237	25	0	0	0	99.77
PfDd2_07	697588	.	T	A	2	no	0/1	0/1	0/0	0/0			No	A|upstream_gene_variant|MODIFIER|PfDd2_070020400|PfDd2_070020400|transcript|PfDd2_070020400-t41_1|protein_coding||c.-4050A>T|||||4050|,A|upstream_gene_variant|MODIFIER|PfDd2_070020600|PfDd2_070020600|transcript|PfDd2_070020600-t41_1|protein_coding||c.-1054T>A|||||1054|,A|upstream_gene_variant|MODIFIER|PfDd2_070020700|PfDd2_070020700|transcript|PfDd2_070020700-t41_1|protein_coding||c.-4509T>A|||||…	41	50	67	72	10	9	0	0	83.77
PfDd2_07	699108	.	C	A	2	no	0/1	0/0		0/0			No	A|upstream_gene_variant|MODIFIER|PfDd2_070020700|PfDd2_070020700|transcript|PfDd2_070020700-t41_1|protein_coding||c.-2989C>A|||||2989|,A|downstream_gene_variant|MODIFIER|PfDd2_070020500|PfDd2_070020500|transcript|PfDd2_070020500-t41_1|protein_coding||c.*1687C>A|||||1687|,A|intron_variant|MODIFIER|PfDd2_070020600|PfDd2_070020600|transcript|PfDd2_070020600-t41_1|protein_coding|2/13|c.165+24C>A||||||	84	120	0	135	30	0	0	0	73.77
PfDd2_07	715198	.	A	T	2	no	0/1	0/0	0/1	0/0			No	T|upstream_gene_variant|MODIFIER|PfDd2_070021100|PfDd2_070021100|transcript|PfDd2_070021100-t41_1|protein_coding||c.-706A>T|||||706|,T|downstream_gene_variant|MODIFIER|PfDd2_070020900|PfDd2_070020900|transcript|PfDd2_070020900-t41_1|protein_coding||c.*4364A>T|||||4364|,T|downstream_gene_variant|MODIFIER|PfDd2_070021000|PfDd2_070021000|transcript|PfDd2_070021000-t41_1|protein_coding||c.*966A>T||||…	32	25	25	34	9	0	9	0	72.77
PfDd2_07	765145	.	G	T	2	no	0/0	0/0	0/1	0/1			No	T|upstream_gene_variant|MODIFIER|PfDd2_070021700|PfDd2_070021700|transcript|PfDd2_070021700-t41_1|protein_coding||c.-474C>A|||||474|,T|intergenic_region|MODIFIER|PfDd2_070021700-PfDd2_070021800|PfDd2_070021700-PfDd2_070021800|intergenic_region|PfDd2_070021700-PfDd2_070021800|||n.765145G>T||||||	87	147	104	85	0	0	34	28	326.23
PfDd2_07	867159	.	G	T	2	no	0/1	0/0		0/0			No	T|downstream_gene_variant|MODIFIER|PfDd2_070024400|PfDd2_070024400|transcript|PfDd2_070024400-t41_1|protein_coding||c.*4731G>T|||||4731|,T|intron_variant|MODIFIER|PfDd2_070024500|PfDd2_070024500|transcript|PfDd2_070024500-t41_1|protein_coding|1/1|c.3280-40G>T||||||	106	150	0	134	15	0	0	0	110.77
PfDd2_07	877259	.	A	T	2	no	0/1	0/0	0/0	0/1			No	T|upstream_gene_variant|MODIFIER|PfDd2_070024800|PfDd2_070024800|transcript|PfDd2_070024800-t41_1|protein_coding||c.-4740A>T|||||4740|,T|downstream_gene_variant|MODIFIER|PfDd2_070024500|PfDd2_070024500|transcript|PfDd2_070024500-t41_1|protein_coding||c.*2885A>T|||||2885|,T|downstream_gene_variant|MODIFIER|PfDd2_070024600|PfDd2_070024600|transcript|PfDd2_070024600-t41_1|protein_coding||c.*370A>T||…	125	135	122	123	14	0	0	21	106.77
PfDd2_07	927592	.	G	T	2	no	0/0	0/1	0/0	0/1			No	T|upstream_gene_variant|MODIFIER|PfDd2_070026400|PfDd2_070026400|transcript|PfDd2_070026400-t41_1|protein_coding||c.-272C>A|||||272|,T|upstream_gene_variant|MODIFIER|PfDd2_070026700|PfDd2_070026700|transcript|PfDd2_070026700-t41_1|protein_coding||c.-4528G>T|||||4528|,T|downstream_gene_variant|MODIFIER|PfDd2_070026300|PfDd2_070026300|transcript|PfDd2_070026300-t41_1|protein_coding||c.*2958G>T|||||…	113	104	107	94	0	26	0	27	191.77
PfDd2_07	994944	.	A	T	2	no	0/0		0/1	0/1			No	T|upstream_gene_variant|MODIFIER|PfDd2_070028100|PfDd2_070028100|transcript|PfDd2_070028100-t41_1|protein_coding||c.-2556T>A|||||2556|,T|intron_variant|MODIFIER|PfDd2_070028200|PfDd2_070028200|transcript|PfDd2_070028200-t41_1|protein_coding|2/4|c.10089-79T>A||||||	125	0	113	100	0	0	10	13	335.23
PfDd2_07	1097149	.	G	T	2	no	0/1	0/0		0/0			No	T|upstream_gene_variant|MODIFIER|PfDd2_070029700|PfDd2_070029700|transcript|PfDd2_070029700-t41_1|protein_coding||c.-1998C>A|||||1998|,T|upstream_gene_variant|MODIFIER|PfDd2_070029800|PfDd2_070029800|transcript|PfDd2_070029800-t41_1|protein_coding||c.-2020G>T|||||2020|,T|downstream_gene_variant|MODIFIER|PfDd2_070029900|PfDd2_070029900|transcript|PfDd2_070029900-t41_1|protein_coding||c.*4825C>A|||…	104	111	0	104	10	0	0	0	49.77
PfDd2_07	1183591	.	T	G	2	no	0/0	0/1	0/1				No	G|splice_region_variant&intron_variant|LOW|PfDd2_070031800|PfDd2_070031800|transcript|PfDd2_070031800-t41_1|protein_coding|4/4|c.6442-5T>G||||||,G|downstream_gene_variant|MODIFIER|PfDd2_070031900|PfDd2_070031900|transcript|PfDd2_070031900-t41_1|protein_coding||c.*594A>C|||||594|	50	44	63	0	0	8	8	0	168.77
PfDd2_07	1187239	.	G	T	2	no	0/0	0/1	0/1				No	T|upstream_gene_variant|MODIFIER|PfDd2_070031900|PfDd2_070031900|transcript|PfDd2_070031900-t41_1|protein_coding||c.-371C>A|||||371|,T|upstream_gene_variant|MODIFIER|PfDd2_070032000|PfDd2_070032000|transcript|PfDd2_070032000-t41_1|protein_coding||c.-1503G>T|||||1503|,T|downstream_gene_variant|MODIFIER|PfDd2_070031800|PfDd2_070031800|transcript|PfDd2_070031800-t41_1|protein_coding||c.*3620G>T|||||…	109	116	120	0	0	21	17	0	392.77
PfDd2_07	1195891	.	G	T	2	no	0/1		0/0	0/0			No	T|upstream_gene_variant|MODIFIER|PfDd2_070032100|PfDd2_070032100|transcript|PfDd2_070032100-t41_1|protein_coding||c.-3138C>A|||||3138|,T|upstream_gene_variant|MODIFIER|PfDd2_070032300|PfDd2_070032300|transcript|PfDd2_070032300-t41_1|protein_coding||c.-606G>T|||||606|,T|downstream_gene_variant|MODIFIER|PfDd2_070032200|PfDd2_070032200|transcript|PfDd2_070032200-t41_1|protein_coding||c.*1130G>T|||||…	89	0	196	160	38	0	0	0	157.77
PfDd2_07	1206476	.	G	T	2	no	0/1	0/0		0/0			No	T|upstream_gene_variant|MODIFIER|PfDd2_070032600|PfDd2_070032600|transcript|PfDd2_070032600-t41_1|protein_coding||c.-4407G>T|||||4407|,T|downstream_gene_variant|MODIFIER|PfDd2_070032300|PfDd2_070032300|transcript|PfDd2_070032300-t41_1|protein_coding||c.*2294G>T|||||2294|,T|downstream_gene_variant|MODIFIER|PfDd2_070032400|PfDd2_070032400|transcript|PfDd2_070032400-t41_1|protein_coding||c.*224G>T||…	81	141	0	104	11	0	0	0	109.77
PfDd2_07	1406799	.	T	C	2	no	0/1	0/0		0/0			No	C|intergenic_region|MODIFIER|PfDd2_070035800-CHR_END|PfDd2_070035800-CHR_END|intergenic_region|PfDd2_070035800-CHR_END|||n.1406799T>C||||||	66	45	0	44	10	0	0	0	32.77
PfDd2_08	100	.	C	A	2	no	0/1	0/0	0/0				No	A|intergenic_region|MODIFIER|CHR_START-PfDd2_080005500|CHR_START-PfDd2_080005500|intergenic_region|CHR_START-PfDd2_080005500|||n.100C>A||||||	158	85	96	0	15	0	0	0	34.77
PfDd2_08	192	.	A	G	2	no	0/0	0/1	0/0	0/1			No	G|intergenic_region|MODIFIER|CHR_START-PfDd2_080005500|CHR_START-PfDd2_080005500|intergenic_region|CHR_START-PfDd2_080005500|||n.192A>G||||||	236	154	206	165	0	29	0	29	167.77
PfDd2_08	227	.	G	A	2	no	0/0		0/1	0/1			No	A|intergenic_region|MODIFIER|CHR_START-PfDd2_080005500|CHR_START-PfDd2_080005500|intergenic_region|CHR_START-PfDd2_080005500|||n.227G>A||||||	241	0	172	157	0	0	26	24	45.23
PfDd2_08	309	.	A	G	2	no	0/1	0/0	0/0				No	G|intergenic_region|MODIFIER|CHR_START-PfDd2_080005500|CHR_START-PfDd2_080005500|intergenic_region|CHR_START-PfDd2_080005500|||n.309A>G||||||	168	92	92	0	16	0	0	0	34.77
PfDd2_08	419	.	G	A	2	no	0/1	0/0	0/0	0/1			No	A|intergenic_region|MODIFIER|CHR_START-PfDd2_080005500|CHR_START-PfDd2_080005500|intergenic_region|CHR_START-PfDd2_080005500|||n.419G>A||||||	208	114	124	109	21	0	0	13	55.77
PfDd2_08	558	.	A	C	2	no	0/1	0/0	0/0	0/1			No	C|intergenic_region|MODIFIER|CHR_START-PfDd2_080005500|CHR_START-PfDd2_080005500|intergenic_region|CHR_START-PfDd2_080005500|||n.558A>C||||||	202	228	238	213	37	0	0	27	186.77
PfDd2_08	617	.	A	G	2	no	0/1		0/0	0/0			No	G|intergenic_region|MODIFIER|CHR_START-PfDd2_080005500|CHR_START-PfDd2_080005500|intergenic_region|CHR_START-PfDd2_080005500|||n.617A>G||||||	217	0	246	237	18	0	0	0	37.77
PfDd2_08	757	.	A	G	2	no	0/0	0/1	0/0	0/1			No	G|intergenic_region|MODIFIER|CHR_START-PfDd2_080005500|CHR_START-PfDd2_080005500|intergenic_region|CHR_START-PfDd2_080005500|||n.757A>G||||||	230	202	237	201	0	23	0	30	85.77
PfDd2_08	854	.	A	G	2	no	0/0	0/1		0/1			No	G|intergenic_region|MODIFIER|CHR_START-PfDd2_080005500|CHR_START-PfDd2_080005500|intergenic_region|CHR_START-PfDd2_080005500|||n.854A>G||||||	242	194	0	204	0	39	0	32	285.77
PfDd2_08	58950	.	G	A	2	no	0/1	0/1	0/0	0/0			No	A|splice_region_variant&intron_variant|LOW|PfDd2_080006000|PfDd2_080006000|transcript|PfDd2_080006000-t41_1|protein_coding|1/1|c.94-4C>T||||||,A|upstream_gene_variant|MODIFIER|PfDd2_080005900|PfDd2_080005900|transcript|PfDd2_080005900-t41_1|protein_coding||c.-4248C>T|||||4248|,A|downstream_gene_variant|MODIFIER|PfDd2_080006200|PfDd2_080006200|transcript|PfDd2_080006200-t41_1|protein_coding||c.*38…	80	124	127	121	16	18	0	0	104.77
PfDd2_08	168505	.	T	A	2	no	0/1		0/0	0/0			No	A|upstream_gene_variant|MODIFIER|PfDd2_080007700|PfDd2_080007700|transcript|PfDd2_080007700-t41_1|protein_coding||c.-789A>T|||||789|,A|upstream_gene_variant|MODIFIER|PfDd2_080007800|PfDd2_080007800|transcript|PfDd2_080007800-t41_1|protein_coding||c.-650T>A|||||650|,A|downstream_gene_variant|MODIFIER|PfDd2_080007900|PfDd2_080007900|transcript|PfDd2_080007900-t41_1|protein_coding||c.*3440A>T|||||34…	50	0	105	126	8	0	0	0	114.77
PfDd2_08	245041	.	T	A	2	no	0/1	0/1	0/0	0/0			No	A|upstream_gene_variant|MODIFIER|PfDd2_080009700|PfDd2_080009700|transcript|PfDd2_080009700-t41_1|protein_coding||c.-1619T>A|||||1619|,A|downstream_gene_variant|MODIFIER|PfDd2_080009500|PfDd2_080009500|transcript|PfDd2_080009500-t41_1|protein_coding||c.*3708T>A|||||3708|,A|downstream_gene_variant|MODIFIER|PfDd2_080009600|PfDd2_080009600|transcript|PfDd2_080009600-t41_1|protein_coding||c.*545T>A||…	83	97	108	126	18	18	0	0	92.77
PfDd2_08	287217	.	G	T	2	no	0/1	0/0	0/1	0/0			No	T|upstream_gene_variant|MODIFIER|PfDd2_080010400|PfDd2_080010400|transcript|PfDd2_080010400-t41_1|protein_coding||c.-305G>T|||||305|,T|downstream_gene_variant|MODIFIER|PfDd2_080010300|PfDd2_080010300|transcript|PfDd2_080010300-t41_1|protein_coding||c.*1961G>T|||||1961|,T|downstream_gene_variant|MODIFIER|PfDd2_080010500|PfDd2_080010500|transcript|PfDd2_080010500-t41_1|protein_coding||c.*2511C>A|||…	56	113	68	119	21	0	18	0	134.77
PfDd2_08	306305	.	T	G	2	no	0/0	0/0	0/1	0/1			No	G|upstream_gene_variant|MODIFIER|PfDd2_080010700|PfDd2_080010700|transcript|PfDd2_080010700-t41_1|protein_coding||c.-1089A>C|||||1089|,G|upstream_gene_variant|MODIFIER|PfDd2_080010800|PfDd2_080010800|transcript|PfDd2_080010800-t41_1|protein_coding||c.-2398T>G|||||2398|,G|downstream_gene_variant|MODIFIER|PfDd2_080010900|PfDd2_080010900|transcript|PfDd2_080010900-t41_1|protein_coding||c.*4520A>C|||…	94	111	98	92	0	0	12	11	278.23
PfDd2_08	350081	.	T	A	2	no	0/0	0/1		0/1			No	A|upstream_gene_variant|MODIFIER|PfDd2_080011900|PfDd2_080011900|transcript|PfDd2_080011900-t41_1|protein_coding||c.-1236T>A|||||1236|,A|intron_variant|MODIFIER|PfDd2_080011800|PfDd2_080011800|transcript|PfDd2_080011800-t41_1|protein_coding|1/4|c.52+83A>T||||||	136	132	0	142	0	26	0	16	43.77
PfDd2_08	359872	.	G	A	2	no	0/1	0/1	0/0	0/0			No	A|downstream_gene_variant|MODIFIER|PfDd2_080011900|PfDd2_080011900|transcript|PfDd2_080011900-t41_1|protein_coding||c.*536G>A|||||536|,A|downstream_gene_variant|MODIFIER|PfDd2_080012000|PfDd2_080012000|transcript|PfDd2_080012000-t41_1|protein_coding||c.*339C>T|||||339|,A|intergenic_region|MODIFIER|PfDd2_080011900-PfDd2_080012000|PfDd2_080011900-PfDd2_080012000|intergenic_region|PfDd2_080011900-Pf…	61	93	108	108	8	11	0	0	38.77
PfDd2_08	364171	.	G	A	2	no	0/0	0/1	0/1	0/0			No	A|upstream_gene_variant|MODIFIER|PfDd2_080012000|PfDd2_080012000|transcript|PfDd2_080012000-t41_1|protein_coding||c.-817C>T|||||817|,A|upstream_gene_variant|MODIFIER|PfDd2_080012200|PfDd2_080012200|transcript|PfDd2_080012200-t41_1|protein_coding||c.-3569G>A|||||3569|,A|downstream_gene_variant|MODIFIER|PfDd2_080011900|PfDd2_080011900|transcript|PfDd2_080011900-t41_1|protein_coding||c.*4835G>A|||||…	106	80	76	162	0	21	18	0	146.77
PfDd2_08	364456	.	G	T	2	no	0/0	0/1		0/1			No	T|upstream_gene_variant|MODIFIER|PfDd2_080012000|PfDd2_080012000|transcript|PfDd2_080012000-t41_1|protein_coding||c.-1102C>A|||||1102|,T|upstream_gene_variant|MODIFIER|PfDd2_080012200|PfDd2_080012200|transcript|PfDd2_080012200-t41_1|protein_coding||c.-3284G>T|||||3284|,T|downstream_gene_variant|MODIFIER|PfDd2_080012100|PfDd2_080012100|transcript|PfDd2_080012100-t41_1|protein_coding||c.*1073C>A|||…	104	77	0	115	0	18	0	18	371.77
PfDd2_08	369196	.	C	A	2	no	0/1	0/0		0/0			No	A|splice_region_variant&intron_variant|LOW|PfDd2_080012200|PfDd2_080012200|transcript|PfDd2_080012200-t41_1|protein_coding|7/8|c.600+8C>A||||||,A|upstream_gene_variant|MODIFIER|PfDd2_080012100|PfDd2_080012100|transcript|PfDd2_080012100-t41_1|protein_coding||c.-2528G>T|||||2528|,A|downstream_gene_variant|MODIFIER|PfDd2_080012300|PfDd2_080012300|transcript|PfDd2_080012300-t41_1|transcribed_processe…	129	178	0	196	40	0	0	0	129.77
PfDd2_08	539052	.	G	T	2	no	0/1		0/0	0/0			No	T|upstream_gene_variant|MODIFIER|PfDd2_080015600|PfDd2_080015600|transcript|PfDd2_080015600-t41_1|protein_coding||c.-1452C>A|||||1452|,T|upstream_gene_variant|MODIFIER|PfDd2_080015700|PfDd2_080015700|transcript|PfDd2_080015700-t41_1|protein_coding||c.-3894G>T|||||3894|,T|downstream_gene_variant|MODIFIER|PfDd2_080015500|PfDd2_080015500|transcript|PfDd2_080015500-t41_1|protein_coding||c.*4043G>T|||…	23	0	31	33	7	0	0	0	96.77
PfDd2_08	665377	.	G	T	2	no	0/0	0/1	0/1	0/0			No	T|upstream_gene_variant|MODIFIER|PfDd2_080018600|PfDd2_080018600|transcript|PfDd2_080018600-t41_1|protein_coding||c.-2320C>A|||||2320|,T|downstream_gene_variant|MODIFIER|PfDd2_080018700|PfDd2_080018700|transcript|PfDd2_080018700-t41_1|protein_coding||c.*1132C>A|||||1132|,T|intergenic_region|MODIFIER|PfDd2_080018600-PfDd2_080018700|PfDd2_080018600-PfDd2_080018700|intergenic_region|PfDd2_080018600-…	159	133	138	186	0	22	34	0	30.77
PfDd2_08	676728	.	C	A	2	no	0/1	0/0	0/1	0/0			No	A|upstream_gene_variant|MODIFIER|PfDd2_080018900|PfDd2_080018900|transcript|PfDd2_080018900-t41_1|protein_coding||c.-299G>T|||||299|,A|upstream_gene_variant|MODIFIER|PfDd2_080019000|PfDd2_080019000|transcript|PfDd2_080019000-t41_1|protein_coding||c.-684C>A|||||684|,A|downstream_gene_variant|MODIFIER|PfDd2_080019100|PfDd2_080019100|transcript|PfDd2_080019100-t41_1|protein_coding||c.*2300G>T|||||23…	71	84	83	98	15	0	14	0	49.77
PfDd2_08	733720	.	C	A	2	no	0/0	0/1	0/1	0/0			No	A|upstream_gene_variant|MODIFIER|PfDd2_080020800|PfDd2_080020800|transcript|PfDd2_080020800-t41_1|protein_coding||c.-468G>T|||||468|,A|downstream_gene_variant|MODIFIER|PfDd2_080020700|PfDd2_080020700|transcript|PfDd2_080020700-t41_1|protein_coding||c.*2925C>A|||||2925|,A|downstream_gene_variant|MODIFIER|PfDd2_080020900|PfDd2_080020900|transcript|PfDd2_080020900-t41_1|protein_coding||c.*634G>T||||…	131	112	117	157	0	31	23	0	252.77
PfDd2_08	801169	.	T	A	2	no	0/0		0/1	0/1			No	A|upstream_gene_variant|MODIFIER|PfDd2_080022600|PfDd2_080022600|transcript|PfDd2_080022600-t41_1|protein_coding||c.-2590A>T|||||2590|,A|downstream_gene_variant|MODIFIER|PfDd2_080022700|PfDd2_080022700|transcript|PfDd2_080022700-t41_1|protein_coding||c.*225T>A|||||225|,A|downstream_gene_variant|MODIFIER|PfDd2_080022800|PfDd2_080022800|transcript|PfDd2_080022800-t41_1|protein_coding||c.*515A>T||||…	49	0	43	42	0	0	9	10	62.23
PfDd2_08	806761	.	C	T	2	no	0/1	0/0	0/1	0/0			No	T|upstream_gene_variant|MODIFIER|PfDd2_080022800|PfDd2_080022800|transcript|PfDd2_080022800-t41_1|protein_coding||c.-1963G>A|||||1963|,T|intron_variant|MODIFIER|PfDd2_080022900|PfDd2_080022900|transcript|PfDd2_080022900-t41_1|protein_coding|30/30|c.3358+9G>A||||||	108	155	111	157	29	0	39	0	152.77
PfDd2_08	823441	.	G	T	2	no	0/1	0/0		0/0			No	T|upstream_gene_variant|MODIFIER|PfDd2_080023300|PfDd2_080023300|transcript|PfDd2_080023300-t41_1|protein_coding||c.-1815G>T|||||1815|,T|downstream_gene_variant|MODIFIER|PfDd2_080023200|PfDd2_080023200|transcript|PfDd2_080023200-t41_1|protein_coding||c.*333G>T|||||333|,T|intergenic_region|MODIFIER|PfDd2_080023200-PfDd2_080023300|PfDd2_080023200-PfDd2_080023300|intergenic_region|PfDd2_080023200-Pf…	52	73	0	73	8	0	0	0	79.77
PfDd2_08	829781	.	G	A	2	no	0/1	0/0	0/0				No	A|upstream_gene_variant|MODIFIER|PfDd2_080023400|PfDd2_080023400|transcript|PfDd2_080023400-t41_1|protein_coding||c.-927G>A|||||927|,A|upstream_gene_variant|MODIFIER|PfDd2_080023500|PfDd2_080023500|transcript|PfDd2_080023500-t41_1|protein_coding||c.-4135G>A|||||4135|,A|downstream_gene_variant|MODIFIER|PfDd2_080023300|PfDd2_080023300|transcript|PfDd2_080023300-t41_1|protein_coding||c.*2573G>A|||||…	44	93	105	0	11	0	0	0	81.77
PfDd2_08	840174	.	A	T	2	no	0/0	0/1	0/0	0/1			No	T|upstream_gene_variant|MODIFIER|PfDd2_080023600|PfDd2_080023600|transcript|PfDd2_080023600-t41_1|protein_coding||c.-2657T>A|||||2657|,T|upstream_gene_variant|MODIFIER|PfDd2_080023700|PfDd2_080023700|transcript|PfDd2_080023700-t41_1|protein_coding||c.-2773A>T|||||2773|,T|downstream_gene_variant|MODIFIER|PfDd2_080023500|PfDd2_080023500|transcript|PfDd2_080023500-t41_1|protein_coding||c.*4093A>T|||…	146	144	226	165	0	37	0	40	197.77
PfDd2_08	894230	.	C	A	2	no	0/0	0/0	0/1	0/1			No	A|upstream_gene_variant|MODIFIER|PfDd2_080024900|PfDd2_080024900|transcript|PfDd2_080024900-t41_1|protein_coding||c.-3290G>T|||||3290|,A|intron_variant|MODIFIER|PfDd2_080025000|PfDd2_080025000|transcript|PfDd2_080025000-t41_1|protein_coding|14/16|c.2560-37G>T||||||	167	195	163	165	0	0	56	61	83.23
PfDd2_08	896752	.	G	T	2	no	0/1	0/0		0/0			No	T|downstream_gene_variant|MODIFIER|PfDd2_080025100|PfDd2_080025100|transcript|PfDd2_080025100-t41_1|protein_coding||c.*2739C>A|||||2739|,T|downstream_gene_variant|MODIFIER|PfDd2_080025200|PfDd2_080025200|transcript|PfDd2_080025200-t41_1|protein_coding||c.*4491C>A|||||4491|,T|intron_variant|MODIFIER|PfDd2_080025000|PfDd2_080025000|transcript|PfDd2_080025000-t41_1|protein_coding|10/16|c.935-14C>A||…	71	120	0	125	26	0	0	0	48.77
PfDd2_08	916125	.	C	A	2	no	0/1	0/0	0/1	0/0			No	A|upstream_gene_variant|MODIFIER|PfDd2_080025400|PfDd2_080025400|transcript|PfDd2_080025400-t41_1|protein_coding||c.-1585G>T|||||1585|,A|upstream_gene_variant|MODIFIER|PfDd2_080025500|PfDd2_080025500|transcript|PfDd2_080025500-t41_1|protein_coding||c.-3199C>A|||||3199|,A|intergenic_region|MODIFIER|PfDd2_080025400-PfDd2_080025500|PfDd2_080025400-PfDd2_080025500|intergenic_region|PfDd2_080025400-Pf…	109	137	121	139	15	0	16	0	99.77
PfDd2_08	956862	.	G	T	2	no	0/0	0/1		0/1			No	T|upstream_gene_variant|MODIFIER|PfDd2_080026400|PfDd2_080026400|transcript|PfDd2_080026400-t41_1|protein_coding||c.-1001G>T|||||1001|,T|downstream_gene_variant|MODIFIER|PfDd2_080026300|PfDd2_080026300|transcript|PfDd2_080026300-t41_1|protein_coding||c.*218G>T|||||218|,T|downstream_gene_variant|MODIFIER|PfDd2_080026500|PfDd2_080026500|transcript|PfDd2_080026500-t41_1|protein_coding||c.*2020C>A|||…	76	75	0	62	0	10	0	14	64.77
PfDd2_08	960633	.	A	T	2	no	0/0	0/0	0/1	0/1			No	T|downstream_gene_variant|MODIFIER|PfDd2_080026300|PfDd2_080026300|transcript|PfDd2_080026300-t41_1|protein_coding||c.*3989A>T|||||3989|,T|downstream_gene_variant|MODIFIER|PfDd2_080026400|PfDd2_080026400|transcript|PfDd2_080026400-t41_1|protein_coding||c.*2195A>T|||||2195|,T|intron_variant|MODIFIER|PfDd2_080026500|PfDd2_080026500|transcript|PfDd2_080026500-t41_1|protein_coding|1/2|c.1281+166T>A||…	154	155	120	140	0	0	27	21	344.23
PfDd2_08	980701	.	A	T	2	no	0/1		0/0	0/0			No	T|upstream_gene_variant|MODIFIER|PfDd2_080027100|PfDd2_080027100|transcript|PfDd2_080027100-t41_1|protein_coding||c.-2355T>A|||||2355|,T|upstream_gene_variant|MODIFIER|PfDd2_080027400|PfDd2_080027400|transcript|PfDd2_080027400-t41_1|transcribed_processed_pseudogene||n.-2099A>T|||||2099|,T|downstream_gene_variant|MODIFIER|PfDd2_080027000|PfDd2_080027000|transcript|PfDd2_080027000-t41_1|protein_cod…	123	0	162	150	19	0	0	0	244.77
PfDd2_08	982759	.	T	A	2	no	0/1	0/0	0/0				No	A|upstream_gene_variant|MODIFIER|PfDd2_080027100|PfDd2_080027100|transcript|PfDd2_080027100-t41_1|protein_coding||c.-4413A>T|||||4413|,A|upstream_gene_variant|MODIFIER|PfDd2_080027300|PfDd2_080027300|transcript|PfDd2_080027300-t41_1|protein_coding||c.-833A>T|||||833|,A|upstream_gene_variant|MODIFIER|PfDd2_080027400|PfDd2_080027400|transcript|PfDd2_080027400-t41_1|transcribed_processed_pseudogene|…	117	174	185	0	28	0	0	0	97.77
PfDd2_08	1017768	.	C	A	2	no	0/0	0/1	0/0	0/1			No	A|upstream_gene_variant|MODIFIER|PfDd2_080028200|PfDd2_080028200|transcript|PfDd2_080028200-t41_1|protein_coding||c.-617G>T|||||617|,A|downstream_gene_variant|MODIFIER|PfDd2_080028300|PfDd2_080028300|transcript|PfDd2_080028300-t41_1|protein_coding||c.*100G>T|||||100|,A|downstream_gene_variant|MODIFIER|PfDd2_080028400|PfDd2_080028400|transcript|PfDd2_080028400-t41_1|protein_coding||c.*4611G>T|||||…	53	72	87	64	0	28	0	29	100.77
PfDd2_08	1072172	.	G	T	2	no	0/1	0/0		0/0			No	T|upstream_gene_variant|MODIFIER|PfDd2_080030000|PfDd2_080030000|transcript|PfDd2_080030000-t41_1|protein_coding||c.-3396G>T|||||3396|,T|downstream_gene_variant|MODIFIER|PfDd2_080029700|PfDd2_080029700|transcript|PfDd2_080029700-t41_1|protein_coding||c.*4948G>T|||||4948|,T|downstream_gene_variant|MODIFIER|PfDd2_080029800|PfDd2_080029800|transcript|PfDd2_080029800-t41_1|protein_coding||c.*2514G>T|…	121	149	0	161	32	0	0	0	43.77
PfDd2_08	1072704	.	A	T	2	no	0/0	0/0	0/1	0/1			No	T|upstream_gene_variant|MODIFIER|PfDd2_080030000|PfDd2_080030000|transcript|PfDd2_080030000-t41_1|protein_coding||c.-2864A>T|||||2864|,T|downstream_gene_variant|MODIFIER|PfDd2_080029800|PfDd2_080029800|transcript|PfDd2_080029800-t41_1|protein_coding||c.*3046A>T|||||3046|,T|intron_variant|MODIFIER|PfDd2_080029900|PfDd2_080029900|transcript|PfDd2_080029900-t41_1|protein_coding|8/15|c.1065+23A>T||||…	115	143	131	128	0	0	26	21	317.23
PfDd2_08	1176696	.	G	T	2	no	0/0		0/1	0/1			No	T|upstream_gene_variant|MODIFIER|PfDd2_080032300|PfDd2_080032300|transcript|PfDd2_080032300-t41_1|protein_coding||c.-202G>T|||||202|,T|upstream_gene_variant|MODIFIER|PfDd2_080032400|PfDd2_080032400|transcript|PfDd2_080032400-t41_1|protein_coding||c.-4089G>T|||||4089|,T|downstream_gene_variant|MODIFIER|PfDd2_080032200|PfDd2_080032200|transcript|PfDd2_080032200-t41_1|protein_coding||c.*524G>T|||||5…	58	0	42	42	0	0	15	14	175.23
PfDd2_08	1276751	.	A	G	2	no	1/1	0/0	0/0				No	G|upstream_gene_variant|MODIFIER|PfDd2_080034800:rRNA|PfDd2_080034800:rRNA|transcript|PfDd2_080034800:rRNA-t41_1|rRNA||n.-2743A>G|||||2743|,G|intergenic_region|MODIFIER|PfDd2_080034700-PfDd2_080034800:rRNA|PfDd2_080034700-PfDd2_080034800:rRNA|intergenic_region|PfDd2_080034700-PfDd2_080034800:rRNA|||n.1276751A>G||||||	1	10	6	0	3	0	0	0	82.28
PfDd2_08	1278184	.	A	T	2	no	0/1	0/0	0/0				No	T|upstream_gene_variant|MODIFIER|PfDd2_080034800:rRNA|PfDd2_080034800:rRNA|transcript|PfDd2_080034800:rRNA-t41_1|rRNA||n.-1310A>T|||||1310|,T|intergenic_region|MODIFIER|PfDd2_080034700-PfDd2_080034800:rRNA|PfDd2_080034700-PfDd2_080034800:rRNA|intergenic_region|PfDd2_080034700-PfDd2_080034800:rRNA|||n.1278184A>T||||||	80	105	133	0	33	0	0	0	291.77
PfDd2_08	1360454	.	T	A	2	no	0/0		0/1	0/1			No	A|downstream_gene_variant|MODIFIER|PfDd2_080036500|PfDd2_080036500|transcript|PfDd2_080036500-t41_1|protein_coding||c.*4286A>T|||||4286|WARNING_TRANSCRIPT_NO_START_CODON,A|intron_variant|MODIFIER|PfDd2_080036400|PfDd2_080036400|transcript|PfDd2_080036400-t41_1|protein_coding|7/8|c.1997-38T>A||||||	146	0	141	121	0	0	24	11	33.23
PfDd2_09	165	.	A	G	2	no	0/1	0/0	0/1	0/0			No	G|intergenic_region|MODIFIER|CHR_START-PfDd2_090006000|CHR_START-PfDd2_090006000|intergenic_region|CHR_START-PfDd2_090006000|||n.165A>G||||||	193	233	209	231	37	0	21	0	232.77
PfDd2_09	221	.	A	G	2	no	0/1	0/0	0/0	0/1			No	G|intergenic_region|MODIFIER|CHR_START-PfDd2_090006000|CHR_START-PfDd2_090006000|intergenic_region|CHR_START-PfDd2_090006000|||n.221A>G||||||	215	231	237	205	19	0	0	18	185.77
PfDd2_09	228	.	G	A	2	no	0/0	0/0	0/1	0/1			No	A|intergenic_region|MODIFIER|CHR_START-PfDd2_090006000|CHR_START-PfDd2_090006000|intergenic_region|CHR_START-PfDd2_090006000|||n.228G>A||||||	232	216	182	188	0	0	27	28	45.23
PfDd2_09	277	.	A	G	2	no	0/1	0/0	0/1	0/0			No	G|intergenic_region|MODIFIER|CHR_START-PfDd2_090006000|CHR_START-PfDd2_090006000|intergenic_region|CHR_START-PfDd2_090006000|||n.277A>G||||||	202	211	186	227	30	0	24	0	104.77
PfDd2_09	380	.	A	G	2	no	0/1	0/0	0/1	0/0			No	G|intergenic_region|MODIFIER|CHR_START-PfDd2_090006000|CHR_START-PfDd2_090006000|intergenic_region|CHR_START-PfDd2_090006000|||n.380A>G||||||	212	232	194	180	25	0	30	0	34.77
PfDd2_09	427	.	A	G	2	no	0/0	0/1		0/1			No	G|intergenic_region|MODIFIER|CHR_START-PfDd2_090006000|CHR_START-PfDd2_090006000|intergenic_region|CHR_START-PfDd2_090006000|||n.427A>G||||||	244	202	0	212	0	32	0	27	134.77
PfDd2_09	482	.	A	G	2	no	0/0	0/0	0/1	0/1			No	G|intergenic_region|MODIFIER|CHR_START-PfDd2_090006000|CHR_START-PfDd2_090006000|intergenic_region|CHR_START-PfDd2_090006000|||n.482A>G||||||	240	229	205	176	0	0	26	40	181.23
PfDd2_09	516	.	A	G	2	no	0/1	0/1	0/0	0/0			No	G|intergenic_region|MODIFIER|CHR_START-PfDd2_090006000|CHR_START-PfDd2_090006000|intergenic_region|CHR_START-PfDd2_090006000|||n.516A>G||||||	198	171	183	192	28	25	0	0	161.77
PfDd2_09	713	.	A	C	2	no	0/0		0/1	0/1			No	C|intergenic_region|MODIFIER|CHR_START-PfDd2_090006000|CHR_START-PfDd2_090006000|intergenic_region|CHR_START-PfDd2_090006000|||n.713A>C||||||	74	0	36	35	0	0	6	4	91.23
PfDd2_09	30901	.	T	A	2	no	0/1	0/0	0/1	0/0			No	A|upstream_gene_variant|MODIFIER|PfDd2_090006000|PfDd2_090006000|transcript|PfDd2_090006000-t41_1|protein_coding||c.-189T>A|||||189|WARNING_TRANSCRIPT_NO_START_CODON,A|downstream_gene_variant|MODIFIER|PfDd2_090006100|PfDd2_090006100|transcript|PfDd2_090006100-t41_1|protein_coding||c.*2632A>T|||||2632|,A|intergenic_region|MODIFIER|CHR_START-PfDd2_090006000|CHR_START-PfDd2_090006000|intergenic_regi…	193	218	177	174	56	0	55	0	246.77
PfDd2_09	90531	.	C	A	2	no	0/1		0/0	0/0			No	A|upstream_gene_variant|MODIFIER|PfDd2_090007500|PfDd2_090007500|transcript|PfDd2_090007500-t41_1|protein_coding||c.-792G>T|||||792|,A|downstream_gene_variant|MODIFIER|PfDd2_090007600|PfDd2_090007600|transcript|PfDd2_090007600-t41_1|protein_coding||c.*1753G>T|||||1753|,A|intergenic_region|MODIFIER|PfDd2_090007500-PfDd2_090007600|PfDd2_090007500-PfDd2_090007600|intergenic_region|PfDd2_090007500-Pf…	89	0	146	166	28	0	0	0	77.77
PfDd2_09	115677	.	A	T	2	no	0/0	0/1		0/1			No	T|upstream_gene_variant|MODIFIER|PfDd2_090008050|PfDd2_090008050|transcript|PfDd2_090008050-t41_1|transcribed_processed_pseudogene||n.-199T>A|||||199|,T|downstream_gene_variant|MODIFIER|PfDd2_090008100|PfDd2_090008100|transcript|PfDd2_090008100-t41_1|protein_coding||c.*705T>A|||||705|,T|intergenic_region|MODIFIER|PfDd2_090008050-PfDd2_090008100|PfDd2_090008050-PfDd2_090008100|intergenic_region|Pf…	88	95	0	89	0	9	0	12	50.77
PfDd2_09	163176	.	A	T	2	no	0/1	0/1	0/0	0/0			No	T|upstream_gene_variant|MODIFIER|PfDd2_090008900|PfDd2_090008900|transcript|PfDd2_090008900-t41_1|protein_coding||c.-23A>T|||||23|,T|downstream_gene_variant|MODIFIER|PfDd2_090008800|PfDd2_090008800|transcript|PfDd2_090008800-t41_1|protein_coding||c.*1521A>T|||||1521|,T|intergenic_region|MODIFIER|PfDd2_090008800-PfDd2_090008900|PfDd2_090008800-PfDd2_090008900|intergenic_region|PfDd2_090008800-PfDd…	116	139	148	150	24	31	0	0	61.77
PfDd2_09	172485	.	G	T	2	no	0/0	0/1	0/0	0/1			No	T|upstream_gene_variant|MODIFIER|PfDd2_090009100|PfDd2_090009100|transcript|PfDd2_090009100-t41_1|protein_coding||c.-1414G>T|||||1414|,T|downstream_gene_variant|MODIFIER|PfDd2_090008900|PfDd2_090008900|transcript|PfDd2_090008900-t41_1|protein_coding||c.*4903G>T|||||4903|,T|downstream_gene_variant|MODIFIER|PfDd2_090009000|PfDd2_090009000|transcript|PfDd2_090009000-t41_1|protein_coding||c.*338G>T||…	98	66	100	89	0	21	0	21	260.77
PfDd2_09	265158	.	G	T	2	no	0/1	0/0	0/1	0/0			No	T|upstream_gene_variant|MODIFIER|PfDd2_090010600|PfDd2_090010600|transcript|PfDd2_090010600-t41_1|protein_coding||c.-929C>A|||||929|,T|downstream_gene_variant|MODIFIER|PfDd2_090010700|PfDd2_090010700|transcript|PfDd2_090010700-t41_1|protein_coding||c.*97C>A|||||97|,T|intergenic_region|MODIFIER|PfDd2_090010600-PfDd2_090010700|PfDd2_090010600-PfDd2_090010700|intergenic_region|PfDd2_090010600-PfDd2_…	97	129	111	147	21	0	32	0	58.77
PfDd2_09	287508	.	G	T	2	no	0/1	0/0		0/0			No	T|downstream_gene_variant|MODIFIER|PfDd2_090011100|PfDd2_090011100|transcript|PfDd2_090011100-t41_1|protein_coding||c.*200G>T|||||200|,T|downstream_gene_variant|MODIFIER|PfDd2_090011200|PfDd2_090011200|transcript|PfDd2_090011200-t41_1|protein_coding||c.*483C>A|||||483|,T|intergenic_region|MODIFIER|PfDd2_090011100-PfDd2_090011200|PfDd2_090011100-PfDd2_090011200|intergenic_region|PfDd2_090011100-Pf…	88	138	0	156	20	0	0	0	94.77
PfDd2_09	306690	.	A	T	2	no	0/0		0/1	0/1			No	T|upstream_gene_variant|MODIFIER|PfDd2_090011500|PfDd2_090011500|transcript|PfDd2_090011500-t41_1|protein_coding||c.-3251T>A|||||3251|,T|downstream_gene_variant|MODIFIER|PfDd2_090011600|PfDd2_090011600|transcript|PfDd2_090011600-t41_1|protein_coding||c.*306A>T|||||306|,T|downstream_gene_variant|MODIFIER|PfDd2_090011700|PfDd2_090011700|transcript|PfDd2_090011700-t41_1|protein_coding||c.*153T>A||||…	119	0	90	104	0	0	21	23	344.23
PfDd2_09	350729	.	G	T	2	no	0/0	0/1	0/1	0/0			No	T|upstream_gene_variant|MODIFIER|PfDd2_090012700|PfDd2_090012700|transcript|PfDd2_090012700-t41_1|protein_coding||c.-1320C>A|||||1320|,T|upstream_gene_variant|MODIFIER|PfDd2_090012900|PfDd2_090012900|transcript|PfDd2_090012900-t41_1|protein_coding||c.-4511G>T|||||4511|,T|downstream_gene_variant|MODIFIER|PfDd2_090012800|PfDd2_090012800|transcript|PfDd2_090012800-t41_1|protein_coding||c.*501C>A||||…	119	85	72	128	0	44	36	0	98.77
PfDd2_09	390359	.	G	T	2	no	0/0	0/0	0/1	0/1			No	T|splice_region_variant&intron_variant|LOW|PfDd2_090013800|PfDd2_090013800|transcript|PfDd2_090013800-t41_1|protein_coding|10/17|c.1063+7C>A||||||,T|downstream_gene_variant|MODIFIER|PfDd2_090013900|PfDd2_090013900|transcript|PfDd2_090013900-t41_1|protein_coding||c.*3556C>A|||||3556|	114	117	104	98	0	0	20	21	356.23
PfDd2_09	405226	.	C	A	2	no	0/0		0/1	0/1			No	A|upstream_gene_variant|MODIFIER|PfDd2_090014300|PfDd2_090014300|transcript|PfDd2_090014300-t41_1|protein_coding||c.-4948C>A|||||4948|,A|downstream_gene_variant|MODIFIER|PfDd2_090014100|PfDd2_090014100|transcript|PfDd2_090014100-t41_1|protein_coding||c.*4520C>A|||||4520|,A|intron_variant|MODIFIER|PfDd2_090014200|PfDd2_090014200|transcript|PfDd2_090014200-t41_1|protein_coding|5/7|c.2957+121G>T||||…	98	0	99	122	0	0	22	15	124.23
PfDd2_09	429991	.	C	A	2	no	0/1	0/1	0/0	0/0			No	A|upstream_gene_variant|MODIFIER|PfDd2_090014800|PfDd2_090014800|transcript|PfDd2_090014800-t41_1|protein_coding||c.-62G>T|||||62|,A|downstream_gene_variant|MODIFIER|PfDd2_090014700|PfDd2_090014700|transcript|PfDd2_090014700-t41_1|protein_coding||c.*3333C>A|||||3333|,A|intergenic_region|MODIFIER|PfDd2_090014800-PfDd2_090014900|PfDd2_090014800-PfDd2_090014900|intergenic_region|PfDd2_090014800-PfDd…	52	75	78	70	15	19	0	0	41.77
PfDd2_09	522816	.	A	T	2	no	0/0	0/1	0/1				No	T|upstream_gene_variant|MODIFIER|PfDd2_090016600|PfDd2_090016600|transcript|PfDd2_090016600-t41_1|protein_coding||c.-2116T>A|||||2116|,T|upstream_gene_variant|MODIFIER|PfDd2_090016700|PfDd2_090016700|transcript|PfDd2_090016700-t41_1|protein_coding||c.-141T>A|||||141|,T|upstream_gene_variant|MODIFIER|PfDd2_090016800|PfDd2_090016800|transcript|PfDd2_090016800-t41_1|protein_coding||c.-1796A>T|||||17…	97	110	111	0	0	13	13	0	35.77
PfDd2_09	534365	.	G	T	2	no	0/1	0/0	0/0				No	T|upstream_gene_variant|MODIFIER|PfDd2_090017000|PfDd2_090017000|transcript|PfDd2_090017000-t41_1|protein_coding||c.-3037C>A|||||3037|,T|downstream_gene_variant|MODIFIER|PfDd2_090016900|PfDd2_090016900|transcript|PfDd2_090016900-t41_1|protein_coding||c.*4122G>T|||||4122|,T|downstream_gene_variant|MODIFIER|PfDd2_090017200|PfDd2_090017200|transcript|PfDd2_090017200-t41_1|protein_coding||c.*1269C>A|…	120	161	164	0	25	0	0	0	44.77
PfDd2_09	553276	.	C	A	2	no	0/1	0/0		0/0			No	A|upstream_gene_variant|MODIFIER|PfDd2_090017700|PfDd2_090017700|transcript|PfDd2_090017700-t41_1|protein_coding||c.-451C>A|||||451|,A|upstream_gene_variant|MODIFIER|PfDd2_090017800|PfDd2_090017800|transcript|PfDd2_090017800-t41_1|protein_coding||c.-3985C>A|||||3985|,A|downstream_gene_variant|MODIFIER|PfDd2_090017600|PfDd2_090017600|transcript|PfDd2_090017600-t41_1|protein_coding||c.*773C>A|||||7…	40	99	0	82	20	0	0	0	129.77
PfDd2_09	553452	.	A	T	2	no	0/1	0/1	0/0	0/0			No	T|upstream_gene_variant|MODIFIER|PfDd2_090017700|PfDd2_090017700|transcript|PfDd2_090017700-t41_1|protein_coding||c.-275A>T|||||275|,T|upstream_gene_variant|MODIFIER|PfDd2_090017800|PfDd2_090017800|transcript|PfDd2_090017800-t41_1|protein_coding||c.-3809A>T|||||3809|,T|downstream_gene_variant|MODIFIER|PfDd2_090017600|PfDd2_090017600|transcript|PfDd2_090017600-t41_1|protein_coding||c.*949A>T|||||9…	86	155	137	183	13	14	0	0	34.77
PfDd2_09	563433	.	G	T	2	no	0/0	0/1		0/1			No	T|upstream_gene_variant|MODIFIER|PfDd2_090017900|PfDd2_090017900|transcript|PfDd2_090017900-t41_1|protein_coding||c.-3648C>A|||||3648|,T|downstream_gene_variant|MODIFIER|PfDd2_090018000|PfDd2_090018000|transcript|PfDd2_090018000-t41_1|protein_coding||c.*182G>T|||||182|,T|downstream_gene_variant|MODIFIER|PfDd2_090018100|PfDd2_090018100|transcript|PfDd2_090018100-t41_1|protein_coding||c.*280C>A||||…	31	31	0	30	0	10	0	13	76.77
PfDd2_09	572933	.	T	A	2	no	0/0	0/1	0/0	0/1			No	A|upstream_gene_variant|MODIFIER|PfDd2_090018200|PfDd2_090018200|transcript|PfDd2_090018200-t41_1|protein_coding||c.-4996A>T|||||4996|,A|downstream_gene_variant|MODIFIER|PfDd2_090018300|PfDd2_090018300|transcript|PfDd2_090018300-t41_1|protein_coding||c.*1864T>A|||||1864|,A|downstream_gene_variant|MODIFIER|PfDd2_090018500|PfDd2_090018500|transcript|PfDd2_090018500-t41_1|protein_coding||c.*2358A>T|…	144	118	132	116	0	27	0	32	77.77
PfDd2_09	607458	.	T	A	2	no	0/1	0/0		0/0			No	A|upstream_gene_variant|MODIFIER|PfDd2_090019300|PfDd2_090019300|transcript|PfDd2_090019300-t41_1|protein_coding||c.-2680A>T|||||2680|,A|downstream_gene_variant|MODIFIER|PfDd2_090019400|PfDd2_090019400|transcript|PfDd2_090019400-t41_1|protein_coding||c.*162A>T|||||162|,A|intergenic_region|MODIFIER|PfDd2_090019300-PfDd2_090019400|PfDd2_090019300-PfDd2_090019400|intergenic_region|PfDd2_090019300-Pf…	146	195	0	175	33	0	0	0	107.77
PfDd2_09	677621	.	A	T	2	no	0/1	0/1	0/0	0/0			No	T|upstream_gene_variant|MODIFIER|PfDd2_090021400|PfDd2_090021400|transcript|PfDd2_090021400-t41_1|protein_coding||c.-1233T>A|||||1233|,T|upstream_gene_variant|MODIFIER|PfDd2_090021500|PfDd2_090021500|transcript|PfDd2_090021500-t41_1|protein_coding||c.-345A>T|||||345|,T|downstream_gene_variant|MODIFIER|PfDd2_090021300|PfDd2_090021300|transcript|PfDd2_090021300-t41_1|protein_coding||c.*3419A>T|||||…	69	93	110	134	16	17	0	0	92.77
PfDd2_09	692523	.	T	A	2	no	0/1	0/0	0/0	0/1			No	A|upstream_gene_variant|MODIFIER|PfDd2_090021600|PfDd2_090021600|transcript|PfDd2_090021600-t41_1|protein_coding||c.-4512A>T|||||4512|,A|upstream_gene_variant|MODIFIER|PfDd2_090021700|PfDd2_090021700|transcript|PfDd2_090021700-t41_1|protein_coding||c.-2795A>T|||||2795|,A|upstream_gene_variant|MODIFIER|PfDd2_090021800|PfDd2_090021800|transcript|PfDd2_090021800-t41_1|protein_coding||c.-44A>T|||||44…	111	146	151	140	17	0	0	17	155.77
PfDd2_09	693409	.	C	A	2	no	0/1	0/1	0/0	0/0			No	A|upstream_gene_variant|MODIFIER|PfDd2_090021700|PfDd2_090021700|transcript|PfDd2_090021700-t41_1|protein_coding||c.-3681G>T|||||3681|,A|upstream_gene_variant|MODIFIER|PfDd2_090021800|PfDd2_090021800|transcript|PfDd2_090021800-t41_1|protein_coding||c.-930G>T|||||930|,A|upstream_gene_variant|MODIFIER|PfDd2_090021900|PfDd2_090021900|transcript|PfDd2_090021900-t41_1|protein_coding||c.-4342C>A|||||43…	60	94	112	134	13	20	0	0	66.77
PfDd2_09	787408	.	G	A	2	no	0/0	0/1	0/1	0/0			No	A|upstream_gene_variant|MODIFIER|PfDd2_090024200|PfDd2_090024200|transcript|PfDd2_090024200-t41_1|protein_coding||c.-2221C>T|||||2221|,A|upstream_gene_variant|MODIFIER|PfDd2_090024300|PfDd2_090024300|transcript|PfDd2_090024300-t41_1|protein_coding||c.-504G>A|||||504|,A|upstream_gene_variant|MODIFIER|PfDd2_090024400|PfDd2_090024400|transcript|PfDd2_090024400-t41_1|protein_coding||c.-2798G>A|||||27…	90	99	102	122	0	13	16	0	94.77
PfDd2_09	845887	.	A	T	2	no	0/1	0/1	0/0	0/0			No	T|upstream_gene_variant|MODIFIER|PfDd2_090025900|PfDd2_090025900|transcript|PfDd2_090025900-t41_1|protein_coding||c.-3840A>T|||||3840|,T|downstream_gene_variant|MODIFIER|PfDd2_090025600|PfDd2_090025600|transcript|PfDd2_090025600-t41_1|protein_coding||c.*4066A>T|||||4066|,T|downstream_gene_variant|MODIFIER|PfDd2_090025700|PfDd2_090025700|transcript|PfDd2_090025700-t41_1|protein_coding||c.*378A>T||…	98	146	145	174	12	24	0	0	65.77
PfDd2_09	952708	.	G	T	2	no	0/1	0/0	0/0				No	T|upstream_gene_variant|MODIFIER|PfDd2_090028600|PfDd2_090028600|transcript|PfDd2_090028600-t41_1|protein_coding||c.-23G>T|||||23|,T|downstream_gene_variant|MODIFIER|PfDd2_090028400|PfDd2_090028400|transcript|PfDd2_090028400-t41_1|protein_coding||c.*4916G>T|||||4916|,T|downstream_gene_variant|MODIFIER|PfDd2_090028500|PfDd2_090028500|transcript|PfDd2_090028500-t41_1|protein_coding||c.*882G>T|||||8…	76	100	91	0	20	0	0	0	58.77
PfDd2_09	959455	.	C	A	2	no	0/1	0/1	0/0	0/0			No	A|upstream_gene_variant|MODIFIER|PfDd2_090028700|PfDd2_090028700|transcript|PfDd2_090028700-t41_1|protein_coding||c.-4125G>T|||||4125|,A|upstream_gene_variant|MODIFIER|PfDd2_090028800|PfDd2_090028800|transcript|PfDd2_090028800-t41_1|protein_coding||c.-1744G>T|||||1744|,A|downstream_gene_variant|MODIFIER|PfDd2_090028900|PfDd2_090028900|transcript|PfDd2_090028900-t41_1|protein_coding||c.*1292G>T|||…	27	43	40	34	14	11	0	0	188.77
PfDd2_09	1026644	.	G	A,C,T	2	no	0/2	0/1	0/2	0/3			No	A|upstream_gene_variant|MODIFIER|PfDd2_090030700|PfDd2_090030700|transcript|PfDd2_090030700-t41_1|protein_coding||c.-3046C>T|||||3046|,C|upstream_gene_variant|MODIFIER|PfDd2_090030700|PfDd2_090030700|transcript|PfDd2_090030700-t41_1|protein_coding||c.-3046C>G|||||3046|,T|upstream_gene_variant|MODIFIER|PfDd2_090030700|PfDd2_090030700|transcript|PfDd2_090030700-t41_1|protein_coding||c.-3046C>A|||||…	130	136	115	127	99	59	63	82	30.77
PfDd2_09	1058072	.	C	A	2	no	0/0	0/1	0/0	0/1			No	A|upstream_gene_variant|MODIFIER|PfDd2_090031300|PfDd2_090031300|transcript|PfDd2_090031300-t41_1|protein_coding||c.-24C>A|||||24|,A|downstream_gene_variant|MODIFIER|PfDd2_090031200|PfDd2_090031200|transcript|PfDd2_090031200-t41_1|protein_coding||c.*1496C>A|||||1496|,A|intergenic_region|MODIFIER|PfDd2_090031200-PfDd2_090031300|PfDd2_090031200-PfDd2_090031300|intergenic_region|PfDd2_090031200-PfDd…	164	122	190	158	0	38	0	55	87.77
PfDd2_09	1063184	.	T	A	2	no	0/1	0/0	0/0	0/1			No	A|downstream_gene_variant|MODIFIER|PfDd2_090031400|PfDd2_090031400|transcript|PfDd2_090031400-t41_1|protein_coding||c.*1086A>T|||||1086|,A|intron_variant|MODIFIER|PfDd2_090031300|PfDd2_090031300|transcript|PfDd2_090031300-t41_1|protein_coding|13/14|c.3309+54T>A||||||	108	103	118	117	11	0	0	14	35.77
PfDd2_09	1128052	.	G	T	2	no	0/1	0/0	0/1	0/0			No	T|upstream_gene_variant|MODIFIER|PfDd2_090032900|PfDd2_090032900|transcript|PfDd2_090032900-t41_1|protein_coding||c.-2729C>A|||||2729|,T|upstream_gene_variant|MODIFIER|PfDd2_090033000|PfDd2_090033000|transcript|PfDd2_090033000-t41_1|protein_coding||c.-596G>T|||||596|,T|downstream_gene_variant|MODIFIER|PfDd2_090032800|PfDd2_090032800|transcript|PfDd2_090032800-t41_1|protein_coding||c.*4916G>T|||||…	100	138	136	153	15	0	16	0	163.77
PfDd2_09	1138082	.	C	A	2	no	0/0	0/1	0/1				No	A|upstream_gene_variant|MODIFIER|PfDd2_090033300|PfDd2_090033300|transcript|PfDd2_090033300-t41_1|protein_coding||c.-2627G>T|||||2627|,A|upstream_gene_variant|MODIFIER|PfDd2_090033500|PfDd2_090033500|transcript|PfDd2_090033500-t41_1|protein_coding||c.-315C>A|||||315|,A|downstream_gene_variant|MODIFIER|PfDd2_090033400|PfDd2_090033400|transcript|PfDd2_090033400-t41_1|protein_coding||c.*555C>A|||||5…	68	54	80	0	0	6	11	0	30.77
PfDd2_09	1162824	.	T	A	2	no	0/1	0/0	0/0				No	A|upstream_gene_variant|MODIFIER|PfDd2_090034400|PfDd2_090034400|transcript|PfDd2_090034400-t41_1|protein_coding||c.-1546T>A|||||1546|,A|downstream_gene_variant|MODIFIER|PfDd2_090034200|PfDd2_090034200|transcript|PfDd2_090034200-t41_1|protein_coding||c.*4262T>A|||||4262|,A|downstream_gene_variant|MODIFIER|PfDd2_090034300|PfDd2_090034300|transcript|PfDd2_090034300-t41_1|protein_coding||c.*201T>A||…	80	93	112	0	16	0	0	0	106.77
PfDd2_09	1162882	.	G	T	2	no	0/1	0/0	0/0				No	T|upstream_gene_variant|MODIFIER|PfDd2_090034400|PfDd2_090034400|transcript|PfDd2_090034400-t41_1|protein_coding||c.-1488G>T|||||1488|,T|downstream_gene_variant|MODIFIER|PfDd2_090034200|PfDd2_090034200|transcript|PfDd2_090034200-t41_1|protein_coding||c.*4320G>T|||||4320|,T|downstream_gene_variant|MODIFIER|PfDd2_090034300|PfDd2_090034300|transcript|PfDd2_090034300-t41_1|protein_coding||c.*259G>T||…	18	26	37	0	9	0	0	0	31.77
PfDd2_09	1175453	.	T	G	2	no	0/0	0/1	0/1	0/0			No	G|upstream_gene_variant|MODIFIER|PfDd2_090034600|PfDd2_090034600|transcript|PfDd2_090034600-t41_1|protein_coding||c.-354A>C|||||354|,G|downstream_gene_variant|MODIFIER|PfDd2_090034500|PfDd2_090034500|transcript|PfDd2_090034500-t41_1|protein_coding||c.*1603T>G|||||1603|,G|downstream_gene_variant|MODIFIER|PfDd2_090034700|PfDd2_090034700|transcript|PfDd2_090034700-t41_1|protein_coding||c.*357A>C||||…	50	59	51	66	0	7	6	0	71.77
PfDd2_09	1181152	.	G	T	2	no	0/1	0/0	0/1	0/0			No	T|upstream_gene_variant|MODIFIER|PfDd2_090034700|PfDd2_090034700|transcript|PfDd2_090034700-t41_1|protein_coding||c.-4334C>A|||||4334|,T|upstream_gene_variant|MODIFIER|PfDd2_090034800|PfDd2_090034800|transcript|PfDd2_090034800-t41_1|protein_coding||c.-1854C>A|||||1854|,T|upstream_gene_variant|MODIFIER|PfDd2_090034900|PfDd2_090034900|transcript|PfDd2_090034900-t41_1|protein_coding||c.-1129C>A|||||…	85	126	103	150	29	0	44	0	69.77
PfDd2_09	1254483	.	T	A	2	no	0/1	0/1	0/0	0/0			No	A|upstream_gene_variant|MODIFIER|PfDd2_090036700|PfDd2_090036700|transcript|PfDd2_090036700-t41_1|protein_coding||c.-1365T>A|||||1365|,A|downstream_gene_variant|MODIFIER|PfDd2_090036300|PfDd2_090036300|transcript|PfDd2_090036300-t41_1|protein_coding||c.*4583T>A|||||4583|,A|downstream_gene_variant|MODIFIER|PfDd2_090036400|PfDd2_090036400|transcript|PfDd2_090036400-t41_1|protein_coding||c.*2684T>A|…	74	123	138	147	13	20	0	0	31.77
PfDd2_09	1254522	.	C	A	2	no	0/0		0/1	0/1			No	A|upstream_gene_variant|MODIFIER|PfDd2_090036700|PfDd2_090036700|transcript|PfDd2_090036700-t41_1|protein_coding||c.-1326C>A|||||1326|,A|downstream_gene_variant|MODIFIER|PfDd2_090036300|PfDd2_090036300|transcript|PfDd2_090036300-t41_1|protein_coding||c.*4622C>A|||||4622|,A|downstream_gene_variant|MODIFIER|PfDd2_090036400|PfDd2_090036400|transcript|PfDd2_090036400-t41_1|protein_coding||c.*2723C>A|…	107	0	135	124	0	0	22	14	61.23
PfDd2_09	1270308	.	T	A	2	no	0/1	0/0	0/0				No	A|splice_region_variant&intron_variant|LOW|PfDd2_090037300|PfDd2_090037300|transcript|PfDd2_090037300-t41_1|protein_coding|1/4|c.50+8T>A||||||,A|upstream_gene_variant|MODIFIER|PfDd2_090037100|PfDd2_090037100|transcript|PfDd2_090037100-t41_1|protein_coding||c.-4019A>T|||||4019|,A|upstream_gene_variant|MODIFIER|PfDd2_090037200|PfDd2_090037200|transcript|PfDd2_090037200-t41_1|protein_coding||c.-1521…	76	90	103	0	8	0	0	0	34.77
PfDd2_09	1278179	.	C	A	2	no	0/0	0/1	0/0	0/1			No	A|upstream_gene_variant|MODIFIER|PfDd2_090037400|PfDd2_090037400|transcript|PfDd2_090037400-t41_1|protein_coding||c.-2147G>T|||||2147|,A|upstream_gene_variant|MODIFIER|PfDd2_090037500|PfDd2_090037500|transcript|PfDd2_090037500-t41_1|protein_coding||c.-968C>A|||||968|,A|downstream_gene_variant|MODIFIER|PfDd2_090037600|PfDd2_090037600|transcript|PfDd2_090037600-t41_1|protein_coding||c.*3247G>T|||||…	80	70	102	78	0	15	0	17	42.77
PfDd2_09	1286232	.	A	T	2	no	0/1	0/0		0/0			No	T|splice_region_variant&intron_variant|LOW|PfDd2_090037800|PfDd2_090037800|transcript|PfDd2_090037800-t41_1|protein_coding|6/7|c.1576+7T>A||||||,T|upstream_gene_variant|MODIFIER|PfDd2_090037600|PfDd2_090037600|transcript|PfDd2_090037600-t41_1|protein_coding||c.-3094T>A|||||3094|,T|upstream_gene_variant|MODIFIER|PfDd2_090037700|PfDd2_090037700|transcript|PfDd2_090037700-t41_1|protein_coding||c.-48…	113	153	0	131	27	0	0	0	162.77
PfDd2_09	1345761	.	C	T	2	no	0/1	0/0	0/0				No	T|upstream_gene_variant|MODIFIER|PfDd2_090039800|PfDd2_090039800|transcript|PfDd2_090039800-t41_1|protein_coding||c.-2088G>A|||||2088|,T|upstream_gene_variant|MODIFIER|PfDd2_090039900|PfDd2_090039900|transcript|PfDd2_090039900-t41_1|protein_coding||c.-488C>T|||||488|,T|upstream_gene_variant|MODIFIER|PfDd2_090040000|PfDd2_090040000|transcript|PfDd2_090040000-t41_1|protein_coding||c.-3283C>T|||||32…	32	53	64	0	7	0	0	0	41.77
PfDd2_09	1390728	.	G	T	2	no	0/0	0/1	0/1				No	T|upstream_gene_variant|MODIFIER|PfDd2_090040800|PfDd2_090040800|transcript|PfDd2_090040800-t41_1|protein_coding||c.-1099G>T|||||1099|,T|intergenic_region|MODIFIER|PfDd2_090040700-PfDd2_090040800|PfDd2_090040700-PfDd2_090040800|intergenic_region|PfDd2_090040700-PfDd2_090040800|||n.1390728G>T||||||	85	100	101	0	0	12	12	0	64.77
PfDd2_09	1401378	.	A	T	2	no	0/0	0/1	0/0	0/1			No	T|upstream_gene_variant|MODIFIER|PfDd2_090041100|PfDd2_090041100|transcript|PfDd2_090041100-t41_1|protein_coding||c.-3470A>T|||||3470|,T|downstream_gene_variant|MODIFIER|PfDd2_090040900|PfDd2_090040900|transcript|PfDd2_090040900-t41_1|protein_coding||c.*3346A>T|||||3346|,T|downstream_gene_variant|MODIFIER|PfDd2_090041000|PfDd2_090041000|transcript|PfDd2_090041000-t41_1|protein_coding||c.*309A>T||…	197	167	236	186	0	18	0	21	95.77
PfDd2_09	1455071	.	A	T	2	no	0/0	0/1	0/0	0/1			No	T|upstream_gene_variant|MODIFIER|PfDd2_090042300|PfDd2_090042300|transcript|PfDd2_090042300-t41_1|protein_coding||c.-1514A>T|||||1514|,T|downstream_gene_variant|MODIFIER|PfDd2_090042100|PfDd2_090042100|transcript|PfDd2_090042100-t41_1|protein_coding||c.*4523A>T|||||4523|,T|downstream_gene_variant|MODIFIER|PfDd2_090042200|PfDd2_090042200|transcript|PfDd2_090042200-t41_1|protein_coding||c.*763A>T||…	106	126	151	103	0	13	0	21	71.77
PfDd2_10	43996	.	C	A	2	no	0/1	0/0	0/1	0/0			No	A|downstream_gene_variant|MODIFIER|PfDd2_100006200|PfDd2_100006200|transcript|PfDd2_100006200-t41_1|transcribed_processed_pseudogene||n.*2842C>A|||||2842|,A|downstream_gene_variant|MODIFIER|PfDd2_100006400|PfDd2_100006400|transcript|PfDd2_100006400-t41_1|protein_coding||c.*44C>A|||||44|,A|downstream_gene_variant|MODIFIER|PfDd2_100006500|PfDd2_100006500|transcript|PfDd2_100006500-t41_1|protein_cod…	83	206	176	210	41	0	58	0	99.77
PfDd2_10	72515	.	G	A	2	no	0/1		0/0	0/0			No	A|upstream_gene_variant|MODIFIER|PfDd2_100007100|PfDd2_100007100|transcript|PfDd2_100007100-t41_1|protein_coding||c.-2420C>T|||||2420|,A|downstream_gene_variant|MODIFIER|PfDd2_100007200|PfDd2_100007200|transcript|PfDd2_100007200-t41_1|protein_coding||c.*181C>T|||||181|,A|downstream_gene_variant|MODIFIER|PfDd2_100007300|PfDd2_100007300|transcript|PfDd2_100007300-t41_1|protein_coding||c.*3447C>T|||…	85	0	127	122	11	0	0	0	64.77
PfDd2_10	79397	.	C	A	2	no	0/1	0/0	0/0	0/1			No	A|upstream_gene_variant|MODIFIER|PfDd2_100007300|PfDd2_100007300|transcript|PfDd2_100007300-t41_1|protein_coding||c.-2443G>T|||||2443|,A|downstream_gene_variant|MODIFIER|PfDd2_100007400|PfDd2_100007400|transcript|PfDd2_100007400-t41_1|protein_coding||c.*316G>T|||||316|,A|downstream_gene_variant|MODIFIER|PfDd2_100007500|PfDd2_100007500|transcript|PfDd2_100007500-t41_1|protein_coding||c.*3902G>T|||…	37	68	50	61	7	0	0	7	60.77
PfDd2_10	247690	.	C	T	2	no	0/0	0/1		0/1			No	T|upstream_gene_variant|MODIFIER|PfDd2_100011800|PfDd2_100011800|transcript|PfDd2_100011800-t41_1|protein_coding||c.-3281G>A|||||3281|,T|upstream_gene_variant|MODIFIER|PfDd2_100012000|PfDd2_100012000|transcript|PfDd2_100012000-t41_1|protein_coding||c.-295G>A|||||295|,T|upstream_gene_variant|MODIFIER|PfDd2_100012100|PfDd2_100012100|transcript|PfDd2_100012100-t41_1|protein_coding||c.-990C>T|||||990…	97	52	0	53	0	19	0	15	79.77
PfDd2_10	265194	.	C	A	2	no	0/1	0/1	0/0	0/0			No	A|upstream_gene_variant|MODIFIER|PfDd2_100012500|PfDd2_100012500|transcript|PfDd2_100012500-t41_1|protein_coding||c.-3167G>T|||||3167|,A|upstream_gene_variant|MODIFIER|PfDd2_100012700|PfDd2_100012700|transcript|PfDd2_100012700-t41_1|protein_coding||c.-3198C>A|||||3198|,A|downstream_gene_variant|MODIFIER|PfDd2_100012400|PfDd2_100012400|transcript|PfDd2_100012400-t41_1|protein_coding||c.*4285C>A|||…	181	155	205	201	26	30	0	0	154.77
PfDd2_10	342328	.	C	T	2	no	0/1		0/0	0/0			No	T|upstream_gene_variant|MODIFIER|PfDd2_100014000|PfDd2_100014000|transcript|PfDd2_100014000-t41_1|protein_coding||c.-4973G>A|||||4973|,T|upstream_gene_variant|MODIFIER|PfDd2_100014100|PfDd2_100014100|transcript|PfDd2_100014100-t41_1|protein_coding||c.-314G>A|||||314|,T|upstream_gene_variant|MODIFIER|PfDd2_100014300|PfDd2_100014300|transcript|PfDd2_100014300-t41_1|protein_coding||c.-3827C>T|||||38…	17	0	33	36	5	0	0	0	97.77
PfDd2_10	352636	.	G	A	2	no	0/1	0/0	0/0	0/1			No	A|upstream_gene_variant|MODIFIER|PfDd2_100014700|PfDd2_100014700|transcript|PfDd2_100014700-t41_1|protein_coding||c.-3645G>A|||||3645|,A|downstream_gene_variant|MODIFIER|PfDd2_100014400|PfDd2_100014400|transcript|PfDd2_100014400-t41_1|protein_coding||c.*3682G>A|||||3682|,A|downstream_gene_variant|MODIFIER|PfDd2_100014500|PfDd2_100014500|transcript|PfDd2_100014500-t41_1|protein_coding||c.*147G>A||…	123	141	136	164	12	0	0	23	69.77
PfDd2_10	412114	.	A	T	2	no	0/0	0/0	0/1	0/1			No	T|upstream_gene_variant|MODIFIER|PfDd2_100016500|PfDd2_100016500|transcript|PfDd2_100016500-t41_1|protein_coding||c.-2035T>A|||||2035|,T|upstream_gene_variant|MODIFIER|PfDd2_100016700|PfDd2_100016700|transcript|PfDd2_100016700-t41_1|protein_coding||c.-826A>T|||||826|,T|downstream_gene_variant|MODIFIER|PfDd2_100016800|PfDd2_100016800|transcript|PfDd2_100016800-t41_1|protein_coding||c.*3502T>A|||||…	98	132	110	89	0	0	32	31	275.23
PfDd2_10	428092	.	G	T	2	no	0/0	0/1	0/1	0/0			No	T|upstream_gene_variant|MODIFIER|PfDd2_100017200|PfDd2_100017200|transcript|PfDd2_100017200-t41_1|protein_coding||c.-1798G>T|||||1798|,T|downstream_gene_variant|MODIFIER|PfDd2_100017100|PfDd2_100017100|transcript|PfDd2_100017100-t41_1|protein_coding||c.*3276G>T|||||3276|,T|intergenic_region|MODIFIER|PfDd2_100017100-PfDd2_100017200|PfDd2_100017100-PfDd2_100017200|intergenic_region|PfDd2_100017100-…	60	59	57	104	0	28	22	0	108.77
PfDd2_10	443767	.	C	A	2	no	0/1	0/0	0/1	0/0			No	A|upstream_gene_variant|MODIFIER|PfDd2_100017600|PfDd2_100017600|transcript|PfDd2_100017600-t41_1|protein_coding||c.-1761C>A|||||1761|,A|downstream_gene_variant|MODIFIER|PfDd2_100017400|PfDd2_100017400|transcript|PfDd2_100017400-t41_1|protein_coding||c.*2191C>A|||||2191|,A|downstream_gene_variant|MODIFIER|PfDd2_100017700|PfDd2_100017700|transcript|PfDd2_100017700-t41_1|protein_coding||c.*3326G>T|…	131	170	121	194	40	0	42	0	200.77
PfDd2_10	529533	.	G	A	2	no	0/1		0/0	0/0			No	A|upstream_gene_variant|MODIFIER|PfDd2_100019400|PfDd2_100019400|transcript|PfDd2_100019400-t41_1|protein_coding||c.-1993C>T|||||1993|,A|upstream_gene_variant|MODIFIER|PfDd2_100019500|PfDd2_100019500|transcript|PfDd2_100019500-t41_1|protein_coding||c.-614G>A|||||614|,A|intergenic_region|MODIFIER|PfDd2_100019400-PfDd2_100019500|PfDd2_100019400-PfDd2_100019500|intergenic_region|PfDd2_100019400-PfDd…	41	0	132	158	25	0	0	0	136.77
PfDd2_10	643964	.	G	A	2	no	0/1		0/0	0/0			No	A|upstream_gene_variant|MODIFIER|PfDd2_100021900|PfDd2_100021900|transcript|PfDd2_100021900-t41_1|protein_coding||c.-4559C>T|||||4559|,A|upstream_gene_variant|MODIFIER|PfDd2_100022000|PfDd2_100022000|transcript|PfDd2_100022000-t41_1|protein_coding||c.-2090C>T|||||2090|,A|downstream_gene_variant|MODIFIER|PfDd2_100022100|PfDd2_100022100|transcript|PfDd2_100022100-t41_1|protein_coding||c.*436C>T||||…	52	0	88	93	7	0	0	0	99.77
PfDd2_10	658438	.	G	T	2	no	0/0	0/1	0/1				No	T|upstream_gene_variant|MODIFIER|PfDd2_100022300|PfDd2_100022300|transcript|PfDd2_100022300-t41_1|protein_coding||c.-742C>A|||||742|,T|upstream_gene_variant|MODIFIER|PfDd2_100022400|PfDd2_100022400|transcript|PfDd2_100022400-t41_1|protein_coding||c.-2335G>T|||||2335|,T|intergenic_region|MODIFIER|PfDd2_100022300-PfDd2_100022400|PfDd2_100022300-PfDd2_100022400|intergenic_region|PfDd2_100022300-PfDd…	63	62	83	0	0	35	32	0	58.77
PfDd2_10	677741	.	C	T	2	no	0/0	0/1	0/0	0/1			No	T|upstream_gene_variant|MODIFIER|PfDd2_100022800|PfDd2_100022800|transcript|PfDd2_100022800-t41_1|protein_coding||c.-2762G>A|||||2762|,T|upstream_gene_variant|MODIFIER|PfDd2_100023000|PfDd2_100023000|transcript|PfDd2_100023000-t41_1|protein_coding||c.-3020C>T|||||3020|,T|downstream_gene_variant|MODIFIER|PfDd2_100022900|PfDd2_100022900|transcript|PfDd2_100022900-t41_1|protein_coding||c.*101C>T||||…	92	75	73	71	0	14	0	12	105.77
PfDd2_10	818311	.	A	T	2	no	0/0	0/1	0/0	0/1			No	T|downstream_gene_variant|MODIFIER|PfDd2_100026100|PfDd2_100026100|transcript|PfDd2_100026100-t41_1|protein_coding||c.*3723A>T|||||3723|,T|downstream_gene_variant|MODIFIER|PfDd2_100026200|PfDd2_100026200|transcript|PfDd2_100026200-t41_1|protein_coding||c.*76A>T|||||76|,T|downstream_gene_variant|MODIFIER|PfDd2_100026300|PfDd2_100026300|transcript|PfDd2_100026300-t41_1|protein_coding||c.*1633T>A|||…	86	63	85	62	0	16	0	21	120.77
PfDd2_10	878866	.	C	A	2	no	0/1	0/0	0/0	0/1			No	A|upstream_gene_variant|MODIFIER|PfDd2_100027200|PfDd2_100027200|transcript|PfDd2_100027200-t41_1|protein_coding||c.-428G>T|||||428|,A|downstream_gene_variant|MODIFIER|PfDd2_100027300|PfDd2_100027300|transcript|PfDd2_100027300-t41_1|protein_coding||c.*1532G>T|||||1532|,A|intergenic_region|MODIFIER|PfDd2_100027200-PfDd2_100027300|PfDd2_100027200-PfDd2_100027300|intergenic_region|PfDd2_100027200-Pf…	40	110	111	72	31	0	0	44	45.77
PfDd2_10	1008860	.	A	T	2	no	0/1	0/0	0/0				No	T|upstream_gene_variant|MODIFIER|PfDd2_100030000|PfDd2_100030000|transcript|PfDd2_100030000-t41_1|protein_coding||c.-2538T>A|||||2538|,T|upstream_gene_variant|MODIFIER|PfDd2_100030200|PfDd2_100030200|transcript|PfDd2_100030200-t41_1|protein_coding||c.-2564A>T|||||2564|,T|downstream_gene_variant|MODIFIER|PfDd2_100029900|PfDd2_100029900|transcript|PfDd2_100029900-t41_1|protein_coding||c.*4968A>T|||…	118	138	158	0	26	0	0	0	95.77
PfDd2_10	1008878	.	G	T	2	no	0/1	0/0	0/1	0/0			No	T|upstream_gene_variant|MODIFIER|PfDd2_100030000|PfDd2_100030000|transcript|PfDd2_100030000-t41_1|protein_coding||c.-2556C>A|||||2556|,T|upstream_gene_variant|MODIFIER|PfDd2_100030200|PfDd2_100030200|transcript|PfDd2_100030200-t41_1|protein_coding||c.-2546G>T|||||2546|,T|downstream_gene_variant|MODIFIER|PfDd2_100029900|PfDd2_100029900|transcript|PfDd2_100029900-t41_1|protein_coding||c.*4986G>T|||…	33	48	31	51	18	0	12	0	90.77
PfDd2_10	1043833	.	C	A	2	no	0/1		0/0	0/0			No	A|upstream_gene_variant|MODIFIER|PfDd2_100030800|PfDd2_100030800|transcript|PfDd2_100030800-t41_1|protein_coding||c.-473G>T|||||473|,A|downstream_gene_variant|MODIFIER|PfDd2_100030900|PfDd2_100030900|transcript|PfDd2_100030900-t41_1|protein_coding||c.*102G>T|||||102|,A|intergenic_region|MODIFIER|PfDd2_100030800-PfDd2_100030900|PfDd2_100030800-PfDd2_100030900|intergenic_region|PfDd2_100030800-PfDd…	72	0	143	107	24	0	0	0	96.77
PfDd2_10	1174228	.	C	T	2	no	0/1	0/1	0/0	0/0			No	T|downstream_gene_variant|MODIFIER|PfDd2_100034300|PfDd2_100034300|transcript|PfDd2_100034300-t41_1|protein_coding||c.*2818C>T|||||2818|,T|downstream_gene_variant|MODIFIER|PfDd2_100034400|PfDd2_100034400|transcript|PfDd2_100034400-t41_1|protein_coding||c.*489C>T|||||489|,T|downstream_gene_variant|MODIFIER|PfDd2_100034500|PfDd2_100034500|transcript|PfDd2_100034500-t41_1|protein_coding||c.*18G>A|||…	40	49	77	66	11	10	0	0	75.77
PfDd2_10	1193735	.	C	A	2	no	0/1	0/0	0/1	0/0			No	A|upstream_gene_variant|MODIFIER|PfDd2_100035000|PfDd2_100035000|transcript|PfDd2_100035000-t41_1|protein_coding||c.-4348G>T|||||4348|,A|upstream_gene_variant|MODIFIER|PfDd2_100035100|PfDd2_100035100|transcript|PfDd2_100035100-t41_1|protein_coding||c.-1C>A|||||1|,A|intergenic_region|MODIFIER|PfDd2_100035000-PfDd2_100035100|PfDd2_100035000-PfDd2_100035100|intergenic_region|PfDd2_100035000-PfDd2_10…	84	151	124	163	35	0	32	0	254.77
PfDd2_10	1231172	.	A	T	2	no	0/0		0/1	0/1			No	T|upstream_gene_variant|MODIFIER|PfDd2_100036100|PfDd2_100036100|transcript|PfDd2_100036100-t41_1|protein_coding||c.-3034T>A|||||3034|,T|upstream_gene_variant|MODIFIER|PfDd2_100036200|PfDd2_100036200|transcript|PfDd2_100036200-t41_1|protein_coding||c.-748T>A|||||748|,T|upstream_gene_variant|MODIFIER|PfDd2_100036400|PfDd2_100036400|transcript|PfDd2_100036400-t41_1|protein_coding||c.-2562A>T|||||25…	58	0	48	49	0	0	14	21	136.23
PfDd2_10	1260627	.	A	T	2	no	0/1	0/0	0/0				No	T|upstream_gene_variant|MODIFIER|PfDd2_100037000|PfDd2_100037000|transcript|PfDd2_100037000-t41_1|protein_coding||c.-503T>A|||||503|,T|downstream_gene_variant|MODIFIER|PfDd2_100036900|PfDd2_100036900|transcript|PfDd2_100036900-t41_1|protein_coding||c.*2591A>T|||||2591|,T|downstream_gene_variant|MODIFIER|PfDd2_100037100|PfDd2_100037100|transcript|PfDd2_100037100-t41_1|protein_coding||c.*27T>A|||||…	154	196	183	0	43	0	0	0	87.77
PfDd2_10	1305638	.	G	T	2	no	0/1	0/0	0/0	0/1			No	T|upstream_gene_variant|MODIFIER|PfDd2_100038300|PfDd2_100038300|transcript|PfDd2_100038300-t41_1|protein_coding||c.-1140C>A|||||1140|,T|intergenic_region|MODIFIER|PfDd2_100038300-PfDd2_100038400|PfDd2_100038300-PfDd2_100038400|intergenic_region|PfDd2_100038300-PfDd2_100038400|||n.1305638G>T||||||	74	89	101	79	21	0	0	29	82.77
PfDd2_10	1305661	.	A	T	2	no	0/1	0/1	0/0	0/0			No	T|upstream_gene_variant|MODIFIER|PfDd2_100038300|PfDd2_100038300|transcript|PfDd2_100038300-t41_1|protein_coding||c.-1163T>A|||||1163|,T|intergenic_region|MODIFIER|PfDd2_100038300-PfDd2_100038400|PfDd2_100038300-PfDd2_100038400|intergenic_region|PfDd2_100038300-PfDd2_100038400|||n.1305661A>T||||||	96	95	121	125	19	19	0	0	39.77
PfDd2_10	1309526	.	T	A	2	no	0/1	0/0		0/0			No	A|upstream_gene_variant|MODIFIER|PfDd2_100038400|PfDd2_100038400|transcript|PfDd2_100038400-t41_1|protein_coding||c.-1523T>A|||||1523|,A|downstream_gene_variant|MODIFIER|PfDd2_100038500|PfDd2_100038500|transcript|PfDd2_100038500-t41_1|protein_coding||c.*4400A>T|||||4400|,A|intergenic_region|MODIFIER|PfDd2_100038300-PfDd2_100038400|PfDd2_100038300-PfDd2_100038400|intergenic_region|PfDd2_100038300-…	101	151	0	110	12	0	0	0	42.77
PfDd2_10	1337444	.	T	A	2	no	0/0		0/1	0/1			No	A|upstream_gene_variant|MODIFIER|PfDd2_100039200|PfDd2_100039200|transcript|PfDd2_100039200-t41_1|protein_coding||c.-333A>T|||||333|,A|upstream_gene_variant|MODIFIER|PfDd2_100039400|PfDd2_100039400|transcript|PfDd2_100039400-t41_1|protein_coding||c.-1861T>A|||||1861|,A|upstream_gene_variant|MODIFIER|PfDd2_100039500|PfDd2_100039500|transcript|PfDd2_100039500-t41_1|protein_coding||c.-3492T>A|||||34…	52	0	41	58	0	0	9	8	77.23
PfDd2_10	1352622	.	G	T	2	no	0/1	0/1	0/0	0/0			No	T|upstream_gene_variant|MODIFIER|PfDd2_100039900|PfDd2_100039900|transcript|PfDd2_100039900-t41_1|protein_coding||c.-1949G>T|||||1949|,T|upstream_gene_variant|MODIFIER|PfDd2_100040000|PfDd2_100040000|transcript|PfDd2_100040000-t41_1|protein_coding||c.-3194G>T|||||3194|,T|downstream_gene_variant|MODIFIER|PfDd2_100039700|PfDd2_100039700|transcript|PfDd2_100039700-t41_1|protein_coding||c.*655G>T||||…	110	108	156	150	22	25	0	0	49.77
PfDd2_10	1455533	.	T	A	2	no	0/1	0/0	0/1	0/0			No	A|downstream_gene_variant|MODIFIER|PfDd2_100042200|PfDd2_100042200|transcript|PfDd2_100042200-t41_1|protein_coding||c.*851T>A|||||851|,A|downstream_gene_variant|MODIFIER|PfDd2_100042300|PfDd2_100042300|transcript|PfDd2_100042300-t41_1|protein_coding||c.*239A>T|||||239|,A|downstream_gene_variant|MODIFIER|PfDd2_100042400|PfDd2_100042400|transcript|PfDd2_100042400-t41_1|protein_coding||c.*4081A>T|||…	96	149	103	157	32	0	35	0	93.77
PfDd2_10	1660445	.	T	C	2	no	0/0	0/1	0/1	0/0			No	C|intergenic_region|MODIFIER|PfDd2_100046000-CHR_END|PfDd2_100046000-CHR_END|intergenic_region|PfDd2_100046000-CHR_END|||n.1660445T>C||||||	242	223	221	238	0	16	19	0	153.77
PfDd2_10	1660723	.	C	T	2	no	0/1		0/0	0/0			No	T|intergenic_region|MODIFIER|PfDd2_100046000-CHR_END|PfDd2_100046000-CHR_END|intergenic_region|PfDd2_100046000-CHR_END|||n.1660723C>T||||||	203	0	234	239	32	0	0	0	59.77
PfDd2_10	1660883	.	C	T	2	no	0/0	0/0	0/1	0/1			No	T|intergenic_region|MODIFIER|PfDd2_100046000-CHR_END|PfDd2_100046000-CHR_END|intergenic_region|PfDd2_100046000-CHR_END|||n.1660883C>T||||||	247	230	175	210	0	0	25	22	226.23
PfDd2_10	1661036	.	T	G	2	no	0/0		0/1	0/1			No	G|intergenic_region|MODIFIER|PfDd2_100046000-CHR_END|PfDd2_100046000-CHR_END|intergenic_region|PfDd2_100046000-CHR_END|||n.1661036T>G||||||	246	0	170	166	0	0	10	10	232.23
PfDd2_10	1661320	.	T	G	2	no	0/1	0/0	0/0	0/1			No	G|intergenic_region|MODIFIER|PfDd2_100046000-CHR_END|PfDd2_100046000-CHR_END|intergenic_region|PfDd2_100046000-CHR_END|||n.1661320T>G||||||	218	238	247	223	21	0	0	16	117.77
PfDd2_10	1661384	.	T	C	2	no	0/1		0/0	0/0			No	C|intergenic_region|MODIFIER|PfDd2_100046000-CHR_END|PfDd2_100046000-CHR_END|intergenic_region|PfDd2_100046000-CHR_END|||n.1661384T>C||||||	216	0	239	202	26	0	0	0	101.77
PfDd2_10	1661442	.	G	T	2	no	0/0	0/1	0/1				No	T|intergenic_region|MODIFIER|PfDd2_100046000-CHR_END|PfDd2_100046000-CHR_END|intergenic_region|PfDd2_100046000-CHR_END|||n.1661442G>T||||||	71	39	44	0	0	14	11	0	73.77
PfDd2_11	25	.	A	G	2	no	0/1		0/0	0/0			No	G|upstream_gene_variant|MODIFIER|PfDd2_110005000|PfDd2_110005000|transcript|PfDd2_110005000-t41_1|transcribed_processed_pseudogene||n.-1508A>G|||||1508|,G|intergenic_region|MODIFIER|CHR_START-PfDd2_110005000|CHR_START-PfDd2_110005000|intergenic_region|CHR_START-PfDd2_110005000|||n.25A>G||||||	204	0	111	130	21	0	0	0	140.77
PfDd2_11	95	.	A	G	2	no	0/0	0/1	0/1	0/0			No	G|upstream_gene_variant|MODIFIER|PfDd2_110005000|PfDd2_110005000|transcript|PfDd2_110005000-t41_1|transcribed_processed_pseudogene||n.-1438A>G|||||1438|,G|intergenic_region|MODIFIER|CHR_START-PfDd2_110005000|CHR_START-PfDd2_110005000|intergenic_region|CHR_START-PfDd2_110005000|||n.95A>G||||||	229	200	210	234	0	36	25	0	240.77
PfDd2_11	186	.	A	G	2	no	0/1	0/0	0/0				No	G|upstream_gene_variant|MODIFIER|PfDd2_110005000|PfDd2_110005000|transcript|PfDd2_110005000-t41_1|transcribed_processed_pseudogene||n.-1347A>G|||||1347|,G|intergenic_region|MODIFIER|CHR_START-PfDd2_110005000|CHR_START-PfDd2_110005000|intergenic_region|CHR_START-PfDd2_110005000|||n.186A>G||||||	199	232	231	0	36	0	0	0	54.77
PfDd2_11	193	.	A	G	2	no	0/0	0/1		0/1			No	G|upstream_gene_variant|MODIFIER|PfDd2_110005000|PfDd2_110005000|transcript|PfDd2_110005000-t41_1|transcribed_processed_pseudogene||n.-1340A>G|||||1340|,G|intergenic_region|MODIFIER|CHR_START-PfDd2_110005000|CHR_START-PfDd2_110005000|intergenic_region|CHR_START-PfDd2_110005000|||n.193A>G||||||	235	198	0	204	0	31	0	25	192.77
PfDd2_11	207	.	A	G	2	no	0/1	0/0	0/0	0/1			No	G|upstream_gene_variant|MODIFIER|PfDd2_110005000|PfDd2_110005000|transcript|PfDd2_110005000-t41_1|transcribed_processed_pseudogene||n.-1326A>G|||||1326|,G|intergenic_region|MODIFIER|CHR_START-PfDd2_110005000|CHR_START-PfDd2_110005000|intergenic_region|CHR_START-PfDd2_110005000|||n.207A>G||||||	210	235	235	211	24	0	0	19	63.77
PfDd2_11	354	.	A	G	2	no	0/0		0/1	0/1			No	G|upstream_gene_variant|MODIFIER|PfDd2_110005000|PfDd2_110005000|transcript|PfDd2_110005000-t41_1|transcribed_processed_pseudogene||n.-1179A>G|||||1179|,G|intergenic_region|MODIFIER|CHR_START-PfDd2_110005000|CHR_START-PfDd2_110005000|intergenic_region|CHR_START-PfDd2_110005000|||n.354A>G||||||	189	0	126	109	0	0	24	20	33.23
PfDd2_11	450	.	A	G	2	no	0/1	0/0	0/1	0/0			No	G|upstream_gene_variant|MODIFIER|PfDd2_110005000|PfDd2_110005000|transcript|PfDd2_110005000-t41_1|transcribed_processed_pseudogene||n.-1083A>G|||||1083|,G|intergenic_region|MODIFIER|CHR_START-PfDd2_110005000|CHR_START-PfDd2_110005000|intergenic_region|CHR_START-PfDd2_110005000|||n.450A>G||||||	221	185	182	183	17	0	10	0	105.77
PfDd2_11	65168	.	C	A	2	no	0/1	0/1	0/0	0/0			No	A|upstream_gene_variant|MODIFIER|PfDd2_110006700|PfDd2_110006700|transcript|PfDd2_110006700-t41_1|protein_coding||c.-201G>T|||||201|,A|upstream_gene_variant|MODIFIER|PfDd2_110006800|PfDd2_110006800|transcript|PfDd2_110006800-t41_1|protein_coding||c.-1901C>A|||||1901|,A|downstream_gene_variant|MODIFIER|PfDd2_110006600|PfDd2_110006600|transcript|PfDd2_110006600-t41_1|protein_coding||c.*3875C>A|||||…	88	114	177	178	32	42	0	0	139.77
PfDd2_11	132751	.	C	A	2	no	0/1	0/0	0/0				No	A|upstream_gene_variant|MODIFIER|PfDd2_110008200|PfDd2_110008200|transcript|PfDd2_110008200-t41_1|protein_coding||c.-201G>T|||||201|,A|upstream_gene_variant|MODIFIER|PfDd2_110008300|PfDd2_110008300|transcript|PfDd2_110008300-t41_1|protein_coding||c.-3726C>A|||||3726|,A|downstream_gene_variant|MODIFIER|PfDd2_110008100|PfDd2_110008100|transcript|PfDd2_110008100-t41_1|protein_coding||c.*2660C>A|||||…	74	103	124	0	52	0	0	0	226.77
PfDd2_11	135095	.	C	A	2	no	0/0	0/1		0/1			No	A|upstream_gene_variant|MODIFIER|PfDd2_110008200|PfDd2_110008200|transcript|PfDd2_110008200-t41_1|protein_coding||c.-2545G>T|||||2545|,A|upstream_gene_variant|MODIFIER|PfDd2_110008300|PfDd2_110008300|transcript|PfDd2_110008300-t41_1|protein_coding||c.-1382C>A|||||1382|,A|downstream_gene_variant|MODIFIER|PfDd2_110008500|PfDd2_110008500|transcript|PfDd2_110008500-t41_1|protein_coding||c.*3447G>T|||…	102	97	0	113	0	38	0	35	196.77
PfDd2_11	145625	.	G	A	2	no	0/1	0/0	0/0	0/1			No	A|upstream_gene_variant|MODIFIER|PfDd2_110008500|PfDd2_110008500|transcript|PfDd2_110008500-t41_1|protein_coding||c.-4225C>T|||||4225|,A|upstream_gene_variant|MODIFIER|PfDd2_110008600|PfDd2_110008600|transcript|PfDd2_110008600-t41_1|protein_coding||c.-968C>T|||||968|,A|upstream_gene_variant|MODIFIER|PfDd2_110008800|PfDd2_110008800|transcript|PfDd2_110008800-t41_1|protein_coding||c.-4457G>A|||||44…	73	79	81	91	12	0	0	10	104.77
PfDd2_11	247651	.	C	A	2	no	0/1	0/0	0/0	0/1			No	A|upstream_gene_variant|MODIFIER|PfDd2_110011100|PfDd2_110011100|transcript|PfDd2_110011100-t41_1|protein_coding||c.-2154G>T|||||2154|,A|intergenic_region|MODIFIER|PfDd2_110011100-PfDd2_110011200|PfDd2_110011100-PfDd2_110011200|intergenic_region|PfDd2_110011100-PfDd2_110011200|||n.247651C>A||||||	81	148	137	123	15	0	0	21	159.77
PfDd2_11	282755	.	G	A	2	no	0/0	0/1		0/1			No	A|upstream_gene_variant|MODIFIER|PfDd2_110011900|PfDd2_110011900|transcript|PfDd2_110011900-t41_1|protein_coding||c.-2183C>T|||||2183|,A|upstream_gene_variant|MODIFIER|PfDd2_110012100|PfDd2_110012100|transcript|PfDd2_110012100-t41_1|protein_coding||c.-4959G>A|||||4959|,A|downstream_gene_variant|MODIFIER|PfDd2_110011800|PfDd2_110011800|transcript|PfDd2_110011800-t41_1|protein_coding||c.*4058G>A|||…	113	75	0	74	0	18	0	24	177.77
PfDd2_11	299915	.	C	A	2	no	0/1	0/0		0/0			No	A|upstream_gene_variant|MODIFIER|PfDd2_110012400|PfDd2_110012400|transcript|PfDd2_110012400-t41_1|protein_coding||c.-2805G>T|||||2805|,A|upstream_gene_variant|MODIFIER|PfDd2_110012500|PfDd2_110012500|transcript|PfDd2_110012500-t41_1|protein_coding||c.-350G>T|||||350|,A|downstream_gene_variant|MODIFIER|PfDd2_110012600|PfDd2_110012600|transcript|PfDd2_110012600-t41_1|protein_coding||c.*699G>T|||||6…	21	28	0	37	15	0	0	0	164.77
PfDd2_11	525044	.	C	A	2	no	0/1	0/1	0/0	0/0			No	A|upstream_gene_variant|MODIFIER|PfDd2_110019100|PfDd2_110019100|transcript|PfDd2_110019100-t41_1|protein_coding||c.-1771G>T|||||1771|,A|upstream_gene_variant|MODIFIER|PfDd2_110019300|PfDd2_110019300|transcript|PfDd2_110019300-t41_1|protein_coding||c.-3235C>A|||||3235|,A|downstream_gene_variant|MODIFIER|PfDd2_110019200|PfDd2_110019200|transcript|PfDd2_110019200-t41_1|protein_coding||c.*576G>T||||…	96	80	120	123	39	42	0	0	72.77
PfDd2_11	525594	.	C	A	2	no	0/1	0/0		0/0			No	A|upstream_gene_variant|MODIFIER|PfDd2_110019100|PfDd2_110019100|transcript|PfDd2_110019100-t41_1|protein_coding||c.-2321G>T|||||2321|,A|upstream_gene_variant|MODIFIER|PfDd2_110019300|PfDd2_110019300|transcript|PfDd2_110019300-t41_1|protein_coding||c.-2685C>A|||||2685|,A|downstream_gene_variant|MODIFIER|PfDd2_110019200|PfDd2_110019200|transcript|PfDd2_110019200-t41_1|protein_coding||c.*26G>T|||||…	138	213	0	184	45	0	0	0	58.77
PfDd2_11	527080	.	C	A	2	no	0/0	0/1		0/1			No	A|upstream_gene_variant|MODIFIER|PfDd2_110019100|PfDd2_110019100|transcript|PfDd2_110019100-t41_1|protein_coding||c.-3807G>T|||||3807|,A|upstream_gene_variant|MODIFIER|PfDd2_110019200|PfDd2_110019200|transcript|PfDd2_110019200-t41_1|protein_coding||c.-40G>T|||||40|,A|upstream_gene_variant|MODIFIER|PfDd2_110019300|PfDd2_110019300|transcript|PfDd2_110019300-t41_1|protein_coding||c.-1199C>A|||||1199…	159	117	0	134	0	40	0	46	206.77
PfDd2_11	534059	.	A	T	2	no	0/1	0/0		0/0			No	T|upstream_gene_variant|MODIFIER|PfDd2_110019400|PfDd2_110019400|transcript|PfDd2_110019400-t41_1|protein_coding||c.-2743T>A|||||2743|,T|upstream_gene_variant|MODIFIER|PfDd2_110019500|PfDd2_110019500|transcript|PfDd2_110019500-t41_1|protein_coding||c.-299A>T|||||299|,T|downstream_gene_variant|MODIFIER|PfDd2_110019300|PfDd2_110019300|transcript|PfDd2_110019300-t41_1|protein_coding||c.*4311A>T|||||…	169	211	0	247	23	0	0	0	271.77
PfDd2_11	564345	.	G	A	2	no	0/0	0/1	0/1				No	A|upstream_gene_variant|MODIFIER|PfDd2_110020000|PfDd2_110020000|transcript|PfDd2_110020000-t41_1|protein_coding||c.-3183C>T|||||3183|,A|upstream_gene_variant|MODIFIER|PfDd2_110020200|PfDd2_110020200|transcript|PfDd2_110020200-t41_1|protein_coding||c.-283G>A|||||283|,A|downstream_gene_variant|MODIFIER|PfDd2_110020100|PfDd2_110020100|transcript|PfDd2_110020100-t41_1|protein_coding||c.*533G>A|||||5…	85	103	94	0	0	19	19	0	57.77
PfDd2_11	623618	.	G	T	2	no	0/1	0/0	0/1	0/0			No	T|upstream_gene_variant|MODIFIER|PfDd2_110021700|PfDd2_110021700|transcript|PfDd2_110021700-t41_1|protein_coding||c.-1242C>A|||||1242|,T|upstream_gene_variant|MODIFIER|PfDd2_110021900|PfDd2_110021900|transcript|PfDd2_110021900-t41_1|protein_coding||c.-2658G>T|||||2658|,T|downstream_gene_variant|MODIFIER|PfDd2_110021800|PfDd2_110021800|transcript|PfDd2_110021800-t41_1|protein_coding||c.*17C>A|||||…	101	151	104	156	43	0	41	0	56.77
PfDd2_11	632079	.	G	T	2	no	0/0	0/1	0/1	0/0			No	T|upstream_gene_variant|MODIFIER|PfDd2_110022000|PfDd2_110022000|transcript|PfDd2_110022000-t41_1|protein_coding||c.-2787C>A|||||2787|,T|downstream_gene_variant|MODIFIER|PfDd2_110021900|PfDd2_110021900|transcript|PfDd2_110021900-t41_1|protein_coding||c.*4116G>T|||||4116|,T|downstream_gene_variant|MODIFIER|PfDd2_110022100|PfDd2_110022100|transcript|PfDd2_110022100-t41_1|protein_coding||c.*278G>T||…	81	101	92	104	0	15	15	0	89.77
PfDd2_11	727182	.	G	T	2	no	0/1	0/1	0/0	0/0			No	T|upstream_gene_variant|MODIFIER|PfDd2_110024500|PfDd2_110024500|transcript|PfDd2_110024500-t41_1|protein_coding||c.-4071C>A|||||4071|,T|upstream_gene_variant|MODIFIER|PfDd2_110024600|PfDd2_110024600|transcript|PfDd2_110024600-t41_1|protein_coding||c.-1909C>A|||||1909|,T|upstream_gene_variant|MODIFIER|PfDd2_110024700|PfDd2_110024700|transcript|PfDd2_110024700-t41_1|protein_coding||c.-1843G>T|||||…	115	137	192	150	18	17	0	0	172.77
PfDd2_11	779271	.	C	A	2	no	0/0	0/1	0/1				No	A|upstream_gene_variant|MODIFIER|PfDd2_110025700|PfDd2_110025700|transcript|PfDd2_110025700-t41_1|protein_coding||c.-1159G>T|||||1159|,A|upstream_gene_variant|MODIFIER|PfDd2_110025800|PfDd2_110025800|transcript|PfDd2_110025800-t41_1|protein_coding||c.-1719C>A|||||1719|,A|downstream_gene_variant|MODIFIER|PfDd2_110025600|PfDd2_110025600|transcript|PfDd2_110025600-t41_1|protein_coding||c.*2091C>A|||…	61	78	82	0	0	21	15	0	249.77
PfDd2_11	843626	.	A	T	2	no	0/1		0/0	0/0			No	T|upstream_gene_variant|MODIFIER|PfDd2_110026500|PfDd2_110026500|transcript|PfDd2_110026500-t41_1|protein_coding||c.-1278T>A|||||1278|,T|upstream_gene_variant|MODIFIER|PfDd2_110026600|PfDd2_110026600|transcript|PfDd2_110026600-t41_1|protein_coding||c.-1427A>T|||||1427|,T|upstream_gene_variant|MODIFIER|PfDd2_110026700|PfDd2_110026700|transcript|PfDd2_110026700-t41_1|protein_coding||c.-4273A>T|||||…	42	0	50	68	7	0	0	0	94.77
PfDd2_11	855609	.	C	A	2	no	0/1	0/1	0/0	0/0			No	A|upstream_gene_variant|MODIFIER|PfDd2_110027000|PfDd2_110027000|transcript|PfDd2_110027000-t41_1|protein_coding||c.-1938C>A|||||1938|,A|downstream_gene_variant|MODIFIER|PfDd2_110026800|PfDd2_110026800|transcript|PfDd2_110026800-t41_1|protein_coding||c.*2346C>A|||||2346|,A|downstream_gene_variant|MODIFIER|PfDd2_110026900|PfDd2_110026900|transcript|PfDd2_110026900-t41_1|protein_coding||c.*532C>A||…	137	152	213	229	55	57	0	0	121.77
PfDd2_11	897794	.	C	T	2	no	0/0	0/1	0/1	0/0			No	T|upstream_gene_variant|MODIFIER|PfDd2_110028300|PfDd2_110028300|transcript|PfDd2_110028300-t41_1|protein_coding||c.-3192C>T|||||3192|,T|downstream_gene_variant|MODIFIER|PfDd2_110027900|PfDd2_110027900|transcript|PfDd2_110027900-t41_1|protein_coding||c.*3916C>T|||||3916|,T|downstream_gene_variant|MODIFIER|PfDd2_110028100|PfDd2_110028100|transcript|PfDd2_110028100-t41_1|protein_coding||c.*335C>T||…	153	121	130	186	0	23	38	0	152.77
PfDd2_11	971896	.	T	A	2	no	0/0	0/0	0/1	0/1			No	A|splice_region_variant&intron_variant|LOW|PfDd2_110030200|PfDd2_110030200|transcript|PfDd2_110030200-t41_1|protein_coding|5/6|c.442-4A>T||||||,A|upstream_gene_variant|MODIFIER|PfDd2_110030100|PfDd2_110030100|transcript|PfDd2_110030100-t41_1|protein_coding||c.-2496A>T|||||2496|,A|downstream_gene_variant|MODIFIER|PfDd2_110030000|PfDd2_110030000|transcript|PfDd2_110030000-t41_1|protein_coding||c.*4…	83	124	99	91	0	0	24	26	47.23
PfDd2_11	974998	.	T	A	2	no	0/0	0/0	0/1	0/1			No	A|upstream_gene_variant|MODIFIER|PfDd2_110030200|PfDd2_110030200|transcript|PfDd2_110030200-t41_1|protein_coding||c.-1784A>T|||||1784|,A|upstream_gene_variant|MODIFIER|PfDd2_110030400|PfDd2_110030400|transcript|PfDd2_110030400-t41_1|protein_coding||c.-2923T>A|||||2923|,A|downstream_gene_variant|MODIFIER|PfDd2_110030300|PfDd2_110030300|transcript|PfDd2_110030300-t41_1|protein_coding||c.*454A>T||||…	63	77	58	58	0	0	15	20	114.23
PfDd2_11	982704	.	G	T	2	no	0/0	0/1	0/1	0/0			No	T|upstream_gene_variant|MODIFIER|PfDd2_110030500|PfDd2_110030500|transcript|PfDd2_110030500-t41_1|protein_coding||c.-2926C>A|||||2926|,T|upstream_gene_variant|MODIFIER|PfDd2_110030800|PfDd2_110030800|transcript|PfDd2_110030800-t41_1|protein_coding||c.-4307G>T|||||4307|,T|downstream_gene_variant|MODIFIER|PfDd2_110030400|PfDd2_110030400|transcript|PfDd2_110030400-t41_1|protein_coding||c.*4421G>T|||…	111	61	83	131	0	38	34	0	237.77
PfDd2_11	988050	.	G	T	2	no	0/1	0/1	0/0	0/0			No	T|downstream_gene_variant|MODIFIER|PfDd2_110030700|PfDd2_110030700|transcript|PfDd2_110030700-t41_1|protein_coding||c.*2556G>T|||||2556|,T|downstream_gene_variant|MODIFIER|PfDd2_110030900|PfDd2_110030900|transcript|PfDd2_110030900-t41_1|protein_coding||c.*1854C>A|||||1854|,T|downstream_gene_variant|MODIFIER|PfDd2_110031000|PfDd2_110031000|transcript|PfDd2_110031000-t41_1|protein_coding||c.*4486C>…	103	92	161	168	49	39	0	0	73.77
PfDd2_11	1046256	.	G	T	2	no	0/1	0/0	0/1	0/0			No	T|downstream_gene_variant|MODIFIER|PfDd2_110032300|PfDd2_110032300|transcript|PfDd2_110032300-t41_1|protein_coding||c.*3941G>T|||||3941|,T|downstream_gene_variant|MODIFIER|PfDd2_110032400|PfDd2_110032400|transcript|PfDd2_110032400-t41_1|protein_coding||c.*485G>T|||||485|,T|downstream_gene_variant|MODIFIER|PfDd2_110032500|PfDd2_110032500|transcript|PfDd2_110032500-t41_1|protein_coding||c.*2C>A||||…	75	149	93	140	26	0	38	0	104.77
PfDd2_11	1128149	.	G	A,T	2	no	0/1	0/1	0/2	0/2			No	A|upstream_gene_variant|MODIFIER|PfDd2_110034700|PfDd2_110034700|transcript|PfDd2_110034700-t41_1|protein_coding||c.-4104C>T|||||4104|,T|upstream_gene_variant|MODIFIER|PfDd2_110034700|PfDd2_110034700|transcript|PfDd2_110034700-t41_1|protein_coding||c.-4104C>A|||||4104|,A|upstream_gene_variant|MODIFIER|PfDd2_110034800|PfDd2_110034800|transcript|PfDd2_110034800-t41_1|protein_coding||c.-2238C>T|||||…	65	106	103	126	99	99	99	99	136.77
PfDd2_11	1146890	.	C	A,T	2	no	0/0		0/1	0/2			No	A|upstream_gene_variant|MODIFIER|PfDd2_110035100|PfDd2_110035100|transcript|PfDd2_110035100-t41_1|protein_coding||c.-646G>T|||||646|,T|upstream_gene_variant|MODIFIER|PfDd2_110035100|PfDd2_110035100|transcript|PfDd2_110035100-t41_1|protein_coding||c.-646G>A|||||646|,A|downstream_gene_variant|MODIFIER|PfDd2_110035200|PfDd2_110035200|transcript|PfDd2_110035200-t41_1|transcribed_processed_pseudogene|…	98	0	132	118	0	0	99	85	151.23
PfDd2_11	1157399	.	G	T	2	no	0/1	0/0	0/0	0/1			No	T|downstream_gene_variant|MODIFIER|PfDd2_110035300|PfDd2_110035300|transcript|PfDd2_110035300-t41_1|protein_coding||c.*369G>T|||||369|,T|downstream_gene_variant|MODIFIER|PfDd2_110035400|PfDd2_110035400|transcript|PfDd2_110035400-t41_1|protein_coding||c.*303C>A|||||303|,T|intergenic_region|MODIFIER|PfDd2_110035300-PfDd2_110035400|PfDd2_110035300-PfDd2_110035400|intergenic_region|PfDd2_110035300-Pf…	76	118	105	63	23	0	0	34	38.77
PfDd2_11	1162655	.	T	A	2	no	0/0	0/1		0/1			No	A|upstream_gene_variant|MODIFIER|PfDd2_110035400|PfDd2_110035400|transcript|PfDd2_110035400-t41_1|protein_coding||c.-1561A>T|||||1561|,A|upstream_gene_variant|MODIFIER|PfDd2_110035600|PfDd2_110035600|transcript|PfDd2_110035600-t41_1|protein_coding||c.-4883T>A|||||4883|,A|downstream_gene_variant|MODIFIER|PfDd2_110035500|PfDd2_110035500|transcript|PfDd2_110035500-t41_1|protein_coding||c.*113A>T||||…	108	81	0	99	0	8	0	14	33.77
PfDd2_11	1181475	.	C	A	2	no	0/0	0/1	0/1	0/0			No	A|upstream_gene_variant|MODIFIER|PfDd2_110036000|PfDd2_110036000|transcript|PfDd2_110036000-t41_1|protein_coding||c.-1124C>A|||||1124|,A|upstream_gene_variant|MODIFIER|PfDd2_110036100|PfDd2_110036100|transcript|PfDd2_110036100-t41_1|protein_coding||c.-3884C>A|||||3884|,A|downstream_gene_variant|MODIFIER|PfDd2_110035800|PfDd2_110035800|transcript|PfDd2_110035800-t41_1|protein_coding||c.*1236C>A|||…	160	136	128	168	0	31	26	0	172.77
PfDd2_11	1351882	.	A	T	2	no	0/0	0/1		0/1			No	T|upstream_gene_variant|MODIFIER|PfDd2_110039700|PfDd2_110039700|transcript|PfDd2_110039700-t41_1|protein_coding||c.-2630T>A|||||2630|,T|upstream_gene_variant|MODIFIER|PfDd2_110039800|PfDd2_110039800|transcript|PfDd2_110039800-t41_1|protein_coding||c.-3662A>T|||||3662|,T|intergenic_region|MODIFIER|PfDd2_110039700-PfDd2_110039800|PfDd2_110039700-PfDd2_110039800|intergenic_region|PfDd2_110039700-Pf…	6	5	0	8	0	5	0	9	30.77
PfDd2_11	1351884	.	T	A	2	no	0/1		0/0	0/0			No	A|upstream_gene_variant|MODIFIER|PfDd2_110039700|PfDd2_110039700|transcript|PfDd2_110039700-t41_1|protein_coding||c.-2632A>T|||||2632|,A|upstream_gene_variant|MODIFIER|PfDd2_110039800|PfDd2_110039800|transcript|PfDd2_110039800-t41_1|protein_coding||c.-3660T>A|||||3660|,A|intergenic_region|MODIFIER|PfDd2_110039700-PfDd2_110039800|PfDd2_110039700-PfDd2_110039800|intergenic_region|PfDd2_110039700-Pf…	4	0	7	17	2	0	0	0	36.77
PfDd2_11	1412073	.	A	T	2	no	0/1	0/0	0/0				No	T|upstream_gene_variant|MODIFIER|PfDd2_110041400|PfDd2_110041400|transcript|PfDd2_110041400-t41_1|protein_coding||c.-98A>T|||||98|,T|downstream_gene_variant|MODIFIER|PfDd2_110041200|PfDd2_110041200|transcript|PfDd2_110041200-t41_1|protein_coding||c.*1960A>T|||||1960|,T|downstream_gene_variant|MODIFIER|PfDd2_110041300|PfDd2_110041300|transcript|PfDd2_110041300-t41_1|protein_coding||c.*592A>T|||||5…	58	73	88	0	7	0	0	0	36.77
PfDd2_11	1430065	.	A	T	2	no	0/0	0/1	0/1	0/0			No	T|upstream_gene_variant|MODIFIER|PfDd2_110041600|PfDd2_110041600|transcript|PfDd2_110041600-t41_1|protein_coding||c.-2413T>A|||||2413|,T|upstream_gene_variant|MODIFIER|PfDd2_110041700|PfDd2_110041700|transcript|PfDd2_110041700-t41_1|protein_coding||c.-2379A>T|||||2379|,T|intergenic_region|MODIFIER|PfDd2_110041600-PfDd2_110041700|PfDd2_110041600-PfDd2_110041700|intergenic_region|PfDd2_110041600-Pf…	125	123	114	170	0	25	39	0	118.77
PfDd2_11	1458835	.	G	A	2	no	0/1	0/0		0/0			No	A|upstream_gene_variant|MODIFIER|PfDd2_110042000|PfDd2_110042000|transcript|PfDd2_110042000-t41_1|protein_coding||c.-4540C>T|||||4540|,A|upstream_gene_variant|MODIFIER|PfDd2_110042100|PfDd2_110042100|transcript|PfDd2_110042100-t41_1|protein_coding||c.-3890G>A|||||3890|,A|intergenic_region|MODIFIER|PfDd2_110042000-PfDd2_110042100|PfDd2_110042000-PfDd2_110042100|intergenic_region|PfDd2_110042000-Pf…	25	59	0	49	7	0	0	0	52.77
PfDd2_11	1604689	.	G	A	2	no	0/1	0/0	0/1	0/0			No	A|upstream_gene_variant|MODIFIER|PfDd2_110045000|PfDd2_110045000|transcript|PfDd2_110045000-t41_1|protein_coding||c.-862C>T|||||862|,A|upstream_gene_variant|MODIFIER|PfDd2_110045200|PfDd2_110045200|transcript|PfDd2_110045200-t41_1|protein_coding||c.-4560G>A|||||4560|,A|downstream_gene_variant|MODIFIER|PfDd2_110045100|PfDd2_110045100|transcript|PfDd2_110045100-t41_1|protein_coding||c.*1970C>T|||||…	29	54	32	39	3	0	5	0	46.77
PfDd2_11	1660499	.	A	T	2	no	0/0	0/1	0/1	0/0			No	T|upstream_gene_variant|MODIFIER|PfDd2_110046700|PfDd2_110046700|transcript|PfDd2_110046700-t41_1|protein_coding||c.-1452A>T|||||1452|,T|downstream_gene_variant|MODIFIER|PfDd2_110046600|PfDd2_110046600|transcript|PfDd2_110046600-t41_1|protein_coding||c.*619A>T|||||619|,T|downstream_gene_variant|MODIFIER|PfDd2_110046800|PfDd2_110046800|transcript|PfDd2_110046800-t41_1|protein_coding||c.*4590T>A|||…	76	102	88	102	0	10	12	0	50.77
PfDd2_11	1736615	.	C	A	2	no	0/0	0/1	0/0	0/1			No	A|upstream_gene_variant|MODIFIER|PfDd2_110048900|PfDd2_110048900|transcript|PfDd2_110048900-t41_1|protein_coding||c.-573G>T|||||573|,A|downstream_gene_variant|MODIFIER|PfDd2_110048800|PfDd2_110048800|transcript|PfDd2_110048800-t41_1|protein_coding||c.*2821C>A|||||2821|,A|downstream_gene_variant|MODIFIER|PfDd2_110049000|PfDd2_110049000|transcript|PfDd2_110049000-t41_1|protein_coding||c.*621G>T||||…	49	61	68	48	0	20	0	19	111.77
PfDd2_11	1740820	.	G	T	2	no	0/1		0/0	0/0			No	T|upstream_gene_variant|MODIFIER|PfDd2_110048900|PfDd2_110048900|transcript|PfDd2_110048900-t41_1|protein_coding||c.-4778C>A|||||4778|,T|upstream_gene_variant|MODIFIER|PfDd2_110049000|PfDd2_110049000|transcript|PfDd2_110049000-t41_1|protein_coding||c.-2153C>A|||||2153|,T|upstream_gene_variant|MODIFIER|PfDd2_110049100|PfDd2_110049100|transcript|PfDd2_110049100-t41_1|protein_coding||c.-969C>A|||||9…	80	0	138	151	38	0	0	0	89.77
PfDd2_11	1835700	.	G	A	2	no	0/1	0/0		0/0			No	A|upstream_gene_variant|MODIFIER|PfDd2_110050900:rRNA|PfDd2_110050900:rRNA|transcript|PfDd2_110050900:rRNA-t41_1|rRNA||n.-3176G>A|||||3176|,A|intergenic_region|MODIFIER|PfDd2_110050800-PfDd2_110050900:rRNA|PfDd2_110050800-PfDd2_110050900:rRNA|intergenic_region|PfDd2_110050800-PfDd2_110050900:rRNA|||n.1835700G>A||||||	10	27	0	23	3	0	0	0	30.77
PfDd2_11	1992821	.	T	C	2	no	0/0	0/1	0/0	0/1			No	C|intergenic_region|MODIFIER|PfDd2_110053400-CHR_END|PfDd2_110053400-CHR_END|intergenic_region|PfDd2_110053400-CHR_END|||n.1992821T>C||||||	247	199	217	170	0	20	0	22	162.77
PfDd2_12	55	.	A	G	2	no	0/1		0/0	0/0			No	G|downstream_gene_variant|MODIFIER|PfDd2_120005000|PfDd2_120005000|transcript|PfDd2_120005000-t41_1|protein_coding||c.*3039T>C|||||3039|,G|intergenic_region|MODIFIER|CHR_START-PfDd2_120005000|CHR_START-PfDd2_120005000|intergenic_region|CHR_START-PfDd2_120005000|||n.55A>G||||||	153	0	78	94	16	0	0	0	40.77
PfDd2_12	111	.	A	G	2	no	0/0	0/0	0/1	0/1			No	G|downstream_gene_variant|MODIFIER|PfDd2_120005000|PfDd2_120005000|transcript|PfDd2_120005000-t41_1|protein_coding||c.*2983T>C|||||2983|,G|intergenic_region|MODIFIER|CHR_START-PfDd2_120005000|CHR_START-PfDd2_120005000|intergenic_region|CHR_START-PfDd2_120005000|||n.111A>G||||||	230	219	165	178	0	0	26	29	193.23
PfDd2_12	86985	.	A	T	2	no	0/1	0/0	0/1	0/0			No	T|upstream_gene_variant|MODIFIER|PfDd2_120006900|PfDd2_120006900|transcript|PfDd2_120006900-t41_1|protein_coding||c.-3400T>A|||||3400|,T|upstream_gene_variant|MODIFIER|PfDd2_120007000|PfDd2_120007000|transcript|PfDd2_120007000-t41_1|protein_coding||c.-1530T>A|||||1530|,T|upstream_gene_variant|MODIFIER|PfDd2_120007200|PfDd2_120007200|transcript|PfDd2_120007200-t41_1|protein_coding||c.-4041A>T|||||…	90	148	114	137	22	0	23	0	76.77
PfDd2_12	101113	.	T	A	2	no	0/1	0/0		0/0			No	A|intron_variant|MODIFIER|PfDd2_120007400|PfDd2_120007400|transcript|PfDd2_120007400-t41_1|protein_coding|3/33|c.4238+63T>A||||||	83	124	0	108	9	0	0	0	87.77
PfDd2_12	143374	.	G	T	2	no	0/1	0/0	0/0				No	T|upstream_gene_variant|MODIFIER|PfDd2_120008000|PfDd2_120008000|transcript|PfDd2_120008000-t41_1|protein_coding||c.-3582C>A|||||3582|,T|upstream_gene_variant|MODIFIER|PfDd2_120008100|PfDd2_120008100|transcript|PfDd2_120008100-t41_1|protein_coding||c.-1376G>T|||||1376|,T|intergenic_region|MODIFIER|PfDd2_120008000-PfDd2_120008100|PfDd2_120008000-PfDd2_120008100|intergenic_region|PfDd2_120008000-Pf…	105	117	102	0	12	0	0	0	52.77
PfDd2_12	181649	.	A	T	2	no	0/1		0/0	0/0			No	T|upstream_gene_variant|MODIFIER|PfDd2_120009000|PfDd2_120009000|transcript|PfDd2_120009000-t41_1|protein_coding||c.-2685T>A|||||2685|,T|downstream_gene_variant|MODIFIER|PfDd2_120009100|PfDd2_120009100|transcript|PfDd2_120009100-t41_1|protein_coding||c.*110A>T|||||110|,T|downstream_gene_variant|MODIFIER|PfDd2_120009200|PfDd2_120009200|transcript|PfDd2_120009200-t41_1|protein_coding||c.*534T>A||||…	74	0	96	119	10	0	0	0	135.77
PfDd2_12	184976	.	C	A	2	no	0/1	0/0	0/0	0/1			No	A|upstream_gene_variant|MODIFIER|PfDd2_120009200|PfDd2_120009200|transcript|PfDd2_120009200-t41_1|protein_coding||c.-2308G>T|||||2308|,A|upstream_gene_variant|MODIFIER|PfDd2_120009500|PfDd2_120009500|transcript|PfDd2_120009500-t41_1|protein_coding||c.-4906C>A|||||4906|,A|downstream_gene_variant|MODIFIER|PfDd2_120009100|PfDd2_120009100|transcript|PfDd2_120009100-t41_1|protein_coding||c.*3437C>A|||…	127	188	186	137	42	0	0	38	43.77
PfDd2_12	208579	.	T	A	2	no	0/0	0/1	0/1	0/0			No	A|upstream_gene_variant|MODIFIER|PfDd2_120010000|PfDd2_120010000|transcript|PfDd2_120010000-t41_1|protein_coding||c.-4852A>T|||||4852|,A|downstream_gene_variant|MODIFIER|PfDd2_120010100|PfDd2_120010100|transcript|PfDd2_120010100-t41_1|protein_coding||c.*554T>A|||||554|,A|downstream_gene_variant|MODIFIER|PfDd2_120010200|PfDd2_120010200|transcript|PfDd2_120010200-t41_1|protein_coding||c.*446A>T||||…	67	61	81	85	0	13	15	0	72.77
PfDd2_12	216894	.	T	A	2	no	0/0	0/1		0/1			No	A|upstream_gene_variant|MODIFIER|PfDd2_120010200|PfDd2_120010200|transcript|PfDd2_120010200-t41_1|protein_coding||c.-4612A>T|||||4612|,A|upstream_gene_variant|MODIFIER|PfDd2_120010300|PfDd2_120010300|transcript|PfDd2_120010300-t41_1|protein_coding||c.-2531T>A|||||2531|,A|intergenic_region|MODIFIER|PfDd2_120010200-PfDd2_120010300|PfDd2_120010200-PfDd2_120010300|intergenic_region|PfDd2_120010200-Pf…	54	42	0	69	0	6	0	10	76.77
PfDd2_12	244796	.	C	A	2	no	0/0		0/1	0/1			No	A|upstream_gene_variant|MODIFIER|PfDd2_120010700|PfDd2_120010700|transcript|PfDd2_120010700-t41_1|protein_coding||c.-294G>T|||||294|,A|downstream_gene_variant|MODIFIER|PfDd2_120010600|PfDd2_120010600|transcript|PfDd2_120010600-t41_1|protein_coding||c.*4479C>A|||||4479|,A|downstream_gene_variant|MODIFIER|PfDd2_120010800|PfDd2_120010800|transcript|PfDd2_120010800-t41_1|protein_coding||c.*2136G>T|||…	95	0	125	99	0	0	34	36	34.23
PfDd2_12	245635	.	G	T	2	no	0/1	0/0		0/0			No	T|upstream_gene_variant|MODIFIER|PfDd2_120010700|PfDd2_120010700|transcript|PfDd2_120010700-t41_1|protein_coding||c.-1133C>A|||||1133|,T|downstream_gene_variant|MODIFIER|PfDd2_120010800|PfDd2_120010800|transcript|PfDd2_120010800-t41_1|protein_coding||c.*1297C>A|||||1297|,T|downstream_gene_variant|MODIFIER|PfDd2_120010900|PfDd2_120010900|transcript|PfDd2_120010900-t41_1|protein_coding||c.*3273C>A|…	26	52	0	72	17	0	0	0	32.77
PfDd2_12	257688	.	C	T	2	no	0/1	0/1	0/0	0/0			No	T|upstream_gene_variant|MODIFIER|PfDd2_120011000|PfDd2_120011000|transcript|PfDd2_120011000-t41_1|protein_coding||c.-1633G>A|||||1633|,T|downstream_gene_variant|MODIFIER|PfDd2_120011100|PfDd2_120011100|transcript|PfDd2_120011100-t41_1|protein_coding||c.*58G>A|||||58|,T|intergenic_region|MODIFIER|PfDd2_120011000-PfDd2_120011100|PfDd2_120011000-PfDd2_120011100|intergenic_region|PfDd2_120011000-PfDd…	93	118	159	188	22	29	0	0	45.77
PfDd2_12	412470	.	C	A	2	no	0/1	0/1	0/0	0/0			No	A|upstream_gene_variant|MODIFIER|PfDd2_120014100|PfDd2_120014100|transcript|PfDd2_120014100-t41_1|protein_coding||c.-2545G>T|||||2545|,A|upstream_gene_variant|MODIFIER|PfDd2_120014200|PfDd2_120014200|transcript|PfDd2_120014200-t41_1|protein_coding||c.-673C>A|||||673|,A|upstream_gene_variant|MODIFIER|PfDd2_120014300|PfDd2_120014300|transcript|PfDd2_120014300-t41_1|protein_coding||c.-4322C>A|||||43…	61	71	116	130	22	38	0	0	80.77
PfDd2_12	439541	.	G	A	2	no	0/0	0/0	0/1	0/1			No	A|upstream_gene_variant|MODIFIER|PfDd2_120015000|PfDd2_120015000|transcript|PfDd2_120015000-t41_1|protein_coding||c.-755C>T|||||755|,A|upstream_gene_variant|MODIFIER|PfDd2_120015100|PfDd2_120015100|transcript|PfDd2_120015100-t41_1|protein_coding||c.-2645G>A|||||2645|,A|downstream_gene_variant|MODIFIER|PfDd2_120015200|PfDd2_120015200|transcript|PfDd2_120015200-t41_1|protein_coding||c.*4147C>T|||||…	99	146	117	141	0	0	12	13	35.23
PfDd2_12	497187	.	C	A	2	no	0/1	0/0		0/0			No	A|upstream_gene_variant|MODIFIER|PfDd2_120016500|PfDd2_120016500|transcript|PfDd2_120016500-t41_1|protein_coding||c.-1680C>A|||||1680|,A|downstream_gene_variant|MODIFIER|PfDd2_120016400|PfDd2_120016400|transcript|PfDd2_120016400-t41_1|protein_coding||c.*607C>A|||||607|,A|intergenic_region|MODIFIER|PfDd2_120016400-PfDd2_120016500|PfDd2_120016400-PfDd2_120016500|intergenic_region|PfDd2_120016400-Pf…	70	121	0	116	27	0	0	0	59.77
PfDd2_12	633066	.	C	T	2	no	0/1	0/0	0/0				No	T|upstream_gene_variant|MODIFIER|PfDd2_120021000|PfDd2_120021000|transcript|PfDd2_120021000-t41_1|protein_coding||c.-4727G>A|||||4727|,T|downstream_gene_variant|MODIFIER|PfDd2_120021100|PfDd2_120021100|transcript|PfDd2_120021100-t41_1|protein_coding||c.*199C>T|||||199|,T|downstream_gene_variant|MODIFIER|PfDd2_120021200|PfDd2_120021200|transcript|PfDd2_120021200-t41_1|protein_coding||c.*677G>A||||…	14	13	14	0	3	0	0	0	43.77
PfDd2_12	635100	.	C	T	2	no	0/1		0/0	0/0			No	T|upstream_gene_variant|MODIFIER|PfDd2_120021200|PfDd2_120021200|transcript|PfDd2_120021200-t41_1|protein_coding||c.-692G>A|||||692|,T|upstream_gene_variant|MODIFIER|PfDd2_120021400|PfDd2_120021400|transcript|PfDd2_120021400-t41_1|protein_coding||c.-4292C>T|||||4292|,T|downstream_gene_variant|MODIFIER|PfDd2_120021100|PfDd2_120021100|transcript|PfDd2_120021100-t41_1|protein_coding||c.*2233C>T|||||…	53	0	161	160	11	0	0	0	146.77
PfDd2_12	638086	.	G	A	2	no	0/0		0/1	0/1			No	A|upstream_gene_variant|MODIFIER|PfDd2_120021200|PfDd2_120021200|transcript|PfDd2_120021200-t41_1|protein_coding||c.-3678C>T|||||3678|,A|upstream_gene_variant|MODIFIER|PfDd2_120021300|PfDd2_120021300|transcript|PfDd2_120021300-t41_1|protein_coding||c.-1424C>T|||||1424|,A|upstream_gene_variant|MODIFIER|PfDd2_120021400|PfDd2_120021400|transcript|PfDd2_120021400-t41_1|protein_coding||c.-1306G>A|||||…	130	0	105	123	0	0	23	27	35.23
PfDd2_12	676407	.	G	T	2	no	0/1	0/0	0/0	0/1			No	T|upstream_gene_variant|MODIFIER|PfDd2_120022400|PfDd2_120022400|transcript|PfDd2_120022400-t41_1|protein_coding||c.-1739C>A|||||1739|,T|upstream_gene_variant|MODIFIER|PfDd2_120022500|PfDd2_120022500|transcript|PfDd2_120022500-t41_1|protein_coding||c.-1199C>A|||||1199|,T|upstream_gene_variant|MODIFIER|PfDd2_120022600|PfDd2_120022600|transcript|PfDd2_120022600-t41_1|protein_coding||c.-329G>T|||||3…	83	128	121	97	30	0	0	32	189.77
PfDd2_12	691924	.	G	A	2	no	0/0	0/1	0/1	0/0			No	A|upstream_gene_variant|MODIFIER|PfDd2_120022900|PfDd2_120022900|transcript|PfDd2_120022900-t41_1|protein_coding||c.-46C>T|||||46|,A|upstream_gene_variant|MODIFIER|PfDd2_120023000|PfDd2_120023000|transcript|PfDd2_120023000-t41_1|protein_coding||c.-2270G>A|||||2270|,A|intergenic_region|MODIFIER|PfDd2_120022900-PfDd2_120023000|PfDd2_120022900-PfDd2_120023000|intergenic_region|PfDd2_120022900-PfDd2_…	69	100	91	130	0	16	14	0	82.77
PfDd2_12	700010	.	G	T	2	no	0/1	0/0	0/0				No	T|upstream_gene_variant|MODIFIER|PfDd2_120023100|PfDd2_120023100|transcript|PfDd2_120023100-t41_1|protein_coding||c.-337C>A|||||337|,T|downstream_gene_variant|MODIFIER|PfDd2_120023000|PfDd2_120023000|transcript|PfDd2_120023000-t41_1|protein_coding||c.*3951G>T|||||3951|,T|downstream_gene_variant|MODIFIER|PfDd2_120023200|PfDd2_120023200|transcript|PfDd2_120023200-t41_1|protein_coding||c.*2053C>A|||…	44	65	64	0	6	0	0	0	88.77
PfDd2_12	769665	.	C	A	2	no	0/1	0/0		0/0			No	A|upstream_gene_variant|MODIFIER|PfDd2_120024200|PfDd2_120024200|transcript|PfDd2_120024200-t41_1|protein_coding||c.-3222G>T|||||3222|,A|upstream_gene_variant|MODIFIER|PfDd2_120024300|PfDd2_120024300|transcript|PfDd2_120024300-t41_1|protein_coding||c.-464G>T|||||464|,A|upstream_gene_variant|MODIFIER|PfDd2_120024400|PfDd2_120024400|transcript|PfDd2_120024400-t41_1|protein_coding||c.-1240C>A|||||12…	123	227	0	193	61	0	0	0	348.77
PfDd2_12	854333	.	C	A	2	no	0/1		0/0	0/0			No	A|upstream_gene_variant|MODIFIER|PfDd2_120026300|PfDd2_120026300|transcript|PfDd2_120026300-t41_1|protein_coding||c.-3856G>T|||||3856|,A|upstream_gene_variant|MODIFIER|PfDd2_120026400|PfDd2_120026400|transcript|PfDd2_120026400-t41_1|protein_coding||c.-66G>T|||||66|,A|downstream_gene_variant|MODIFIER|PfDd2_120026500|PfDd2_120026500|transcript|PfDd2_120026500-t41_1|protein_coding||c.*932G>T|||||932…	147	0	216	199	50	0	0	0	187.77
PfDd2_12	876913	.	A	T,G	2	no	2/2	0/1	0/1				No	G|upstream_gene_variant|MODIFIER|PfDd2_120026900|PfDd2_120026900|transcript|PfDd2_120026900-t41_1|protein_coding||c.-159T>C|||||159|,T|upstream_gene_variant|MODIFIER|PfDd2_120026900|PfDd2_120026900|transcript|PfDd2_120026900-t41_1|protein_coding||c.-159T>A|||||159|,G|downstream_gene_variant|MODIFIER|PfDd2_120026800|PfDd2_120026800|transcript|PfDd2_120026800-t41_1|transcribed_processed_pseudogene|…	12	20	17	0	21	42	77	0	172.77
PfDd2_12	876936	.	G	T	2	no	0/0	0/1	0/1				No	T|upstream_gene_variant|MODIFIER|PfDd2_120026900|PfDd2_120026900|transcript|PfDd2_120026900-t41_1|protein_coding||c.-182C>A|||||182|,T|downstream_gene_variant|MODIFIER|PfDd2_120026800|PfDd2_120026800|transcript|PfDd2_120026800-t41_1|transcribed_processed_pseudogene||n.*3059G>T|||||3059|,T|intergenic_region|MODIFIER|PfDd2_120026900-PfDd2_120027000|PfDd2_120026900-PfDd2_120027000|intergenic_region|…	36	41	34	0	0	14	21	0	50.77
PfDd2_12	894016	.	G	A	2	no	0/1	0/1	0/0	0/0			No	A|upstream_gene_variant|MODIFIER|PfDd2_120027100|PfDd2_120027100|transcript|PfDd2_120027100-t41_1|protein_coding||c.-592G>A|||||592|,A|downstream_gene_variant|MODIFIER|PfDd2_120027000|PfDd2_120027000|transcript|PfDd2_120027000-t41_1|protein_coding||c.*3762G>A|||||3762|,A|downstream_gene_variant|MODIFIER|PfDd2_120027200|PfDd2_120027200|transcript|PfDd2_120027200-t41_1|protein_coding||c.*2666C>T|||…	109	109	136	125	10	13	0	0	105.77
PfDd2_12	944798	.	C	A	2	no	0/0	0/0	0/1	0/1			No	A|upstream_gene_variant|MODIFIER|PfDd2_120028000|PfDd2_120028000|transcript|PfDd2_120028000-t41_1|protein_coding||c.-1394G>T|||||1394|,A|upstream_gene_variant|MODIFIER|PfDd2_120028100|PfDd2_120028100|transcript|PfDd2_120028100-t41_1|protein_coding||c.-96C>A|||||96|,A|upstream_gene_variant|MODIFIER|PfDd2_120028200|PfDd2_120028200|transcript|PfDd2_120028200-t41_1|protein_coding||c.-2364C>A|||||2364…	162	186	164	178	0	0	30	27	97.23
PfDd2_12	955226	.	C	A	2	no	0/1	0/0	0/0				No	A|upstream_gene_variant|MODIFIER|PfDd2_120028500|PfDd2_120028500|transcript|PfDd2_120028500-t41_1|protein_coding||c.-848G>T|||||848|,A|upstream_gene_variant|MODIFIER|PfDd2_120028600|PfDd2_120028600|transcript|PfDd2_120028600-t41_1|protein_coding||c.-136C>A|||||136|,A|upstream_gene_variant|MODIFIER|PfDd2_120028800|PfDd2_120028800|transcript|PfDd2_120028800-t41_1|protein_coding||c.-2376C>A|||||2376…	235	249	250	0	15	0	0	0	42.77
PfDd2_12	966873	.	T	A	2	no	0/1		0/0	0/0			No	A|upstream_gene_variant|MODIFIER|PfDd2_120029100|PfDd2_120029100|transcript|PfDd2_120029100-t41_1|protein_coding||c.-2700A>T|||||2700|,A|upstream_gene_variant|MODIFIER|PfDd2_120029200|PfDd2_120029200|transcript|PfDd2_120029200-t41_1|protein_coding||c.-673T>A|||||673|,A|downstream_gene_variant|MODIFIER|PfDd2_120029000|PfDd2_120029000|transcript|PfDd2_120029000-t41_1|protein_coding||c.*4996T>A|||||…	79	0	122	101	16	0	0	0	178.77
PfDd2_12	1010436	.	G	T	2	no	0/0	0/1	0/0	0/1			No	T|downstream_gene_variant|MODIFIER|PfDd2_120030100|PfDd2_120030100|transcript|PfDd2_120030100-t41_1|protein_coding||c.*256G>T|||||256|,T|downstream_gene_variant|MODIFIER|PfDd2_120030200|PfDd2_120030200|transcript|PfDd2_120030200-t41_1|protein_coding||c.*194C>A|||||194|,T|intergenic_region|MODIFIER|PfDd2_120030100-PfDd2_120030200|PfDd2_120030100-PfDd2_120030200|intergenic_region|PfDd2_120030100-Pf…	136	139	177	131	0	42	0	44	194.77
PfDd2_12	1203096	.	C	A	2	no	0/1		0/0	0/0			No	A|upstream_gene_variant|MODIFIER|PfDd2_120034500|PfDd2_120034500|transcript|PfDd2_120034500-t41_1|protein_coding||c.-1152G>T|||||1152|,A|downstream_gene_variant|MODIFIER|PfDd2_120034400|PfDd2_120034400|transcript|PfDd2_120034400-t41_1|protein_coding||c.*4762C>A|||||4762|,A|downstream_gene_variant|MODIFIER|PfDd2_120034700|PfDd2_120034700|transcript|PfDd2_120034700-t41_1|protein_coding||c.*634G>T||…	96	0	137	142	27	0	0	0	30.77
PfDd2_12	1250109	.	A	T	2	no	0/0	0/1	0/1				No	T|upstream_gene_variant|MODIFIER|PfDd2_120035800|PfDd2_120035800|transcript|PfDd2_120035800-t41_1|protein_coding||c.-1426A>T|||||1426|,T|downstream_gene_variant|MODIFIER|PfDd2_120035600|PfDd2_120035600|transcript|PfDd2_120035600-t41_1|protein_coding||c.*3866A>T|||||3866|,T|downstream_gene_variant|MODIFIER|PfDd2_120035700|PfDd2_120035700|transcript|PfDd2_120035700-t41_1|protein_coding||c.*331A>T||…	84	84	91	0	0	19	21	0	49.77
PfDd2_12	1250721	.	C	A	2	no	0/1	0/0		0/0			No	A|upstream_gene_variant|MODIFIER|PfDd2_120035800|PfDd2_120035800|transcript|PfDd2_120035800-t41_1|protein_coding||c.-814C>A|||||814|,A|upstream_gene_variant|MODIFIER|PfDd2_120035900|PfDd2_120035900|transcript|PfDd2_120035900-t41_1|protein_coding||c.-4572C>A|||||4572|,A|downstream_gene_variant|MODIFIER|PfDd2_120035600|PfDd2_120035600|transcript|PfDd2_120035600-t41_1|protein_coding||c.*4478C>A|||||…	23	57	0	47	7	0	0	0	45.77
PfDd2_12	1254761	.	T	A	2	no	0/1	0/1	0/0	0/0			No	A|upstream_gene_variant|MODIFIER|PfDd2_120035900|PfDd2_120035900|transcript|PfDd2_120035900-t41_1|protein_coding||c.-532T>A|||||532|,A|downstream_gene_variant|MODIFIER|PfDd2_120035700|PfDd2_120035700|transcript|PfDd2_120035700-t41_1|protein_coding||c.*4983T>A|||||4983|,A|downstream_gene_variant|MODIFIER|PfDd2_120035800|PfDd2_120035800|transcript|PfDd2_120035800-t41_1|protein_coding||c.*398T>A||||…	91	113	141	138	21	31	0	0	49.77
PfDd2_12	1297637	.	C	A	2	no	0/1	0/0	0/1	0/0			No	A|upstream_gene_variant|MODIFIER|PfDd2_120036700|PfDd2_120036700|transcript|PfDd2_120036700-t41_1|protein_coding||c.-1223C>A|||||1223|,A|intergenic_region|MODIFIER|PfDd2_120036600-PfDd2_120036700|PfDd2_120036600-PfDd2_120036700|intergenic_region|PfDd2_120036600-PfDd2_120036700|||n.1297637C>A||||||	29	46	38	53	8	0	12	0	32.77
PfDd2_12	1328198	.	G	T	2	no	0/1	0/1	0/0	0/0			No	T|upstream_gene_variant|MODIFIER|PfDd2_120037400|PfDd2_120037400|transcript|PfDd2_120037400-t41_1|protein_coding||c.-731C>A|||||731|,T|upstream_gene_variant|MODIFIER|PfDd2_120037500|PfDd2_120037500|transcript|PfDd2_120037500-t41_1|protein_coding||c.-217G>T|||||217|,T|upstream_gene_variant|MODIFIER|PfDd2_120037600|PfDd2_120037600|transcript|PfDd2_120037600-t41_1|protein_coding||c.-1998G>T|||||1998…	88	109	123	139	37	46	0	0	74.77
PfDd2_12	1330031	.	T	A	2	no	0/0	0/1		0/1			No	A|upstream_gene_variant|MODIFIER|PfDd2_120037400|PfDd2_120037400|transcript|PfDd2_120037400-t41_1|protein_coding||c.-2564A>T|||||2564|,A|upstream_gene_variant|MODIFIER|PfDd2_120037600|PfDd2_120037600|transcript|PfDd2_120037600-t41_1|protein_coding||c.-165T>A|||||165|,A|downstream_gene_variant|MODIFIER|PfDd2_120037500|PfDd2_120037500|transcript|PfDd2_120037500-t41_1|protein_coding||c.*540T>A|||||5…	103	103	0	106	0	11	0	17	34.77
PfDd2_12	1344412	.	G	T	2	no	0/1	0/0		0/0			No	T|upstream_gene_variant|MODIFIER|PfDd2_120037900|PfDd2_120037900|transcript|PfDd2_120037900-t41_1|protein_coding||c.-2591C>A|||||2591|,T|downstream_gene_variant|MODIFIER|PfDd2_120038000|PfDd2_120038000|transcript|PfDd2_120038000-t41_1|protein_coding||c.*752G>T|||||752|,T|downstream_gene_variant|MODIFIER|PfDd2_120038100|PfDd2_120038100|transcript|PfDd2_120038100-t41_1|protein_coding||c.*270C>A||||…	36	75	0	62	10	0	0	0	55.77
PfDd2_12	1423618	.	G	A	2	no	0/1		0/0	0/0			No	A|upstream_gene_variant|MODIFIER|PfDd2_120039100|PfDd2_120039100|transcript|PfDd2_120039100-t41_1|protein_coding||c.-3699C>T|||||3699|,A|upstream_gene_variant|MODIFIER|PfDd2_120039200|PfDd2_120039200|transcript|PfDd2_120039200-t41_1|protein_coding||c.-338C>T|||||338|,A|downstream_gene_variant|MODIFIER|PfDd2_120039300|PfDd2_120039300|transcript|PfDd2_120039300-t41_1|protein_coding||c.*192C>T|||||1…	79	0	246	248	33	0	0	0	95.77
PfDd2_12	1435976	.	A	T	2	no	0/1	0/1	0/0	0/0			No	T|upstream_gene_variant|MODIFIER|PfDd2_120039500|PfDd2_120039500|transcript|PfDd2_120039500-t41_1|protein_coding||c.-1721T>A|||||1721|,T|upstream_gene_variant|MODIFIER|PfDd2_120039600|PfDd2_120039600|transcript|PfDd2_120039600-t41_1|protein_coding||c.-517A>T|||||517|,T|intergenic_region|MODIFIER|PfDd2_120039500-PfDd2_120039600|PfDd2_120039500-PfDd2_120039600|intergenic_region|PfDd2_120039500-PfDd…	72	121	119	138	19	40	0	0	193.77
PfDd2_12	1479828	.	T	A	2	no	0/0	0/1		0/1			No	A|downstream_gene_variant|MODIFIER|PfDd2_120040700|PfDd2_120040700|transcript|PfDd2_120040700-t41_1|transcribed_processed_pseudogene||n.*1692A>T|||||1692|,A|intron_variant|MODIFIER|PfDd2_120040600|PfDd2_120040600|transcript|PfDd2_120040600-t41_1|protein_coding|1/13|c.994-50A>T||||||	125	113	0	118	0	21	0	16	270.77
PfDd2_12	1492153	.	C	A	2	no	0/0	0/0	0/1	0/1			No	A|upstream_gene_variant|MODIFIER|PfDd2_120040900|PfDd2_120040900|transcript|PfDd2_120040900-t41_1|protein_coding||c.-146G>T|||||146|,A|downstream_gene_variant|MODIFIER|PfDd2_120040800|PfDd2_120040800|transcript|PfDd2_120040800-t41_1|protein_coding||c.*4335C>A|||||4335|,A|downstream_gene_variant|MODIFIER|PfDd2_120041000|PfDd2_120041000|transcript|PfDd2_120041000-t41_1|protein_coding||c.*3816G>T|||…	127	139	109	90	0	0	31	41	122.23
PfDd2_12	1569186	.	A	T	2	no	0/0	0/0	0/1	0/1			No	T|upstream_gene_variant|MODIFIER|PfDd2_120042900|PfDd2_120042900|transcript|PfDd2_120042900-t41_1|protein_coding||c.-1602T>A|||||1602|,T|upstream_gene_variant|MODIFIER|PfDd2_120043100|PfDd2_120043100|transcript|PfDd2_120043100-t41_1|protein_coding||c.-2931A>T|||||2931|,T|downstream_gene_variant|MODIFIER|PfDd2_120042800|PfDd2_120042800|transcript|PfDd2_120042800-t41_1|protein_coding||c.*3155A>T|||…	101	141	125	124	0	0	19	16	392.23
PfDd2_12	1577178	.	G	A	2	no	0/1	0/0	0/0				No	A|upstream_gene_variant|MODIFIER|PfDd2_120043200|PfDd2_120043200|transcript|PfDd2_120043200-t41_1|protein_coding||c.-574C>T|||||574|,A|upstream_gene_variant|MODIFIER|PfDd2_120043300|PfDd2_120043300|transcript|PfDd2_120043300-t41_1|protein_coding||c.-628G>A|||||628|,A|downstream_gene_variant|MODIFIER|PfDd2_120043100|PfDd2_120043100|transcript|PfDd2_120043100-t41_1|protein_coding||c.*2164G>A|||||21…	131	202	197	0	22	0	0	0	85.77
PfDd2_12	1611376	.	T	A	2	no	0/0	0/1		0/1			No	A|downstream_gene_variant|MODIFIER|PfDd2_120043900|PfDd2_120043900|transcript|PfDd2_120043900-t41_1|protein_coding||c.*841T>A|||||841|,A|intergenic_region|MODIFIER|PfDd2_120043900-PfDd2_120044000|PfDd2_120043900-PfDd2_120044000|intergenic_region|PfDd2_120043900-PfDd2_120044000|||n.1611376T>A||||||	160	147	0	140	0	27	0	26	177.77
PfDd2_12	1778003	.	T	A	2	no	0/0		0/1	0/1			No	A|upstream_gene_variant|MODIFIER|PfDd2_120046800|PfDd2_120046800|transcript|PfDd2_120046800-t41_1|protein_coding||c.-3065A>T|||||3065|,A|upstream_gene_variant|MODIFIER|PfDd2_120047000|PfDd2_120047000|transcript|PfDd2_120047000-t41_1|protein_coding||c.-1858T>A|||||1858|,A|downstream_gene_variant|MODIFIER|PfDd2_120047100|PfDd2_120047100|transcript|PfDd2_120047100-t41_1|protein_coding||c.*3740A>T|||…	166	0	146	187	0	0	24	25	131.23
PfDd2_12	1788603	.	C	A	2	no	0/0	0/0	0/1	0/1			No	A|upstream_gene_variant|MODIFIER|PfDd2_120047100|PfDd2_120047100|transcript|PfDd2_120047100-t41_1|protein_coding||c.-4110G>T|||||4110|,A|upstream_gene_variant|MODIFIER|PfDd2_120047400|PfDd2_120047400|transcript|PfDd2_120047400-t41_1|protein_coding||c.-3741C>A|||||3741|,A|upstream_gene_variant|MODIFIER|PfDd2_120047500|PfDd2_120047500|transcript|PfDd2_120047500-t41_1|protein_coding||c.-4310C>A|||||…	75	97	85	83	0	0	21	21	120.23
PfDd2_12	1814982	.	C	A	2	no	0/0	0/1	0/0	0/1			No	A|upstream_gene_variant|MODIFIER|PfDd2_120048200|PfDd2_120048200|transcript|PfDd2_120048200-t41_1|protein_coding||c.-3624G>T|||||3624|,A|upstream_gene_variant|MODIFIER|PfDd2_120048500|PfDd2_120048500|transcript|PfDd2_120048500-t41_1|protein_coding||c.-2118C>A|||||2118|,A|downstream_gene_variant|MODIFIER|PfDd2_120048300|PfDd2_120048300|transcript|PfDd2_120048300-t41_1|protein_coding||c.*532C>A||||…	66	68	82	79	0	19	0	27	175.77
PfDd2_12	1836396	.	G	T	2	no	0/1	0/0		0/0			No	T|upstream_gene_variant|MODIFIER|PfDd2_120049100|PfDd2_120049100|transcript|PfDd2_120049100-t41_1|protein_coding||c.-1540C>A|||||1540|,T|downstream_gene_variant|MODIFIER|PfDd2_120049000|PfDd2_120049000|transcript|PfDd2_120049000-t41_1|protein_coding||c.*3426G>T|||||3426|,T|intron_variant|MODIFIER|PfDd2_120049200|PfDd2_120049200|transcript|PfDd2_120049200-t41_1|protein_coding|5/5|c.5329+113C>A||||…	100	170	0	169	23	0	0	0	70.77
PfDd2_12	1907485	.	G	A	2	no	0/1	0/0	0/0	0/1			No	A|upstream_gene_variant|MODIFIER|PfDd2_120050900|PfDd2_120050900|transcript|PfDd2_120050900-t41_1|protein_coding||c.-320C>T|||||320|,A|upstream_gene_variant|MODIFIER|PfDd2_120051000|PfDd2_120051000|transcript|PfDd2_120051000-t41_1|protein_coding||c.-2764G>A|||||2764|,A|intergenic_region|MODIFIER|PfDd2_120050900-PfDd2_120051000|PfDd2_120050900-PfDd2_120051000|intergenic_region|PfDd2_120050900-PfDd…	56	97	98	92	17	0	0	22	198.77
PfDd2_12	1908517	.	C	A	2	no	0/1		0/0	0/0			No	A|upstream_gene_variant|MODIFIER|PfDd2_120050900|PfDd2_120050900|transcript|PfDd2_120050900-t41_1|protein_coding||c.-1352G>T|||||1352|,A|upstream_gene_variant|MODIFIER|PfDd2_120051000|PfDd2_120051000|transcript|PfDd2_120051000-t41_1|protein_coding||c.-1732C>A|||||1732|,A|upstream_gene_variant|MODIFIER|PfDd2_120051100|PfDd2_120051100|transcript|PfDd2_120051100-t41_1|protein_coding||c.-4503C>A|||||…	38	0	90	83	26	0	0	0	62.77
PfDd2_12	1983807	.	T	A	2	no	0/0	0/1	0/0	0/1			No	A|upstream_gene_variant|MODIFIER|PfDd2_120053500|PfDd2_120053500|transcript|PfDd2_120053500-t41_1|protein_coding||c.-1555A>T|||||1555|,A|upstream_gene_variant|MODIFIER|PfDd2_120053600|PfDd2_120053600|transcript|PfDd2_120053600-t41_1|protein_coding||c.-150T>A|||||150|,A|downstream_gene_variant|MODIFIER|PfDd2_120053400|PfDd2_120053400|transcript|PfDd2_120053400-t41_1|protein_coding||c.*2787T>A|||||…	93	90	121	95	0	19	0	20	177.77
PfDd2_12	2107370	.	G	T	2	no	0/0	0/0	0/1	0/1			No	T|downstream_gene_variant|MODIFIER|PfDd2_120056700|PfDd2_120056700|transcript|PfDd2_120056700-t41_1|protein_coding||c.*3481G>T|||||3481|,T|downstream_gene_variant|MODIFIER|PfDd2_120056800|PfDd2_120056800|transcript|PfDd2_120056800-t41_1|protein_coding||c.*232G>T|||||232|,T|downstream_gene_variant|MODIFIER|PfDd2_120056900|PfDd2_120056900|transcript|PfDd2_120056900-t41_1|protein_coding||c.*737C>A||…	121	130	144	129	0	0	20	16	389.23
PfDd2_12	2112989	.	T	A	2	no	0/1	0/0	0/0	0/1			No	A|upstream_gene_variant|MODIFIER|PfDd2_120056900|PfDd2_120056900|transcript|PfDd2_120056900-t41_1|protein_coding||c.-2831A>T|||||2831|,A|upstream_gene_variant|MODIFIER|PfDd2_120057000|PfDd2_120057000|transcript|PfDd2_120057000-t41_1|protein_coding||c.-229A>T|||||229|,A|upstream_gene_variant|MODIFIER|PfDd2_120057100:tRNA|PfDd2_120057100:tRNA|transcript|PfDd2_120057100:tRNA-t41_1|protein_coding||c.…	128	215	230	172	39	0	0	49	270.77
PfDd2_12	2165473	.	C	T	2	no	0/1	0/1	0/0	0/0			No	T|upstream_gene_variant|MODIFIER|PfDd2_120058100|PfDd2_120058100|transcript|PfDd2_120058100-t41_1|protein_coding||c.-611G>A|||||611|,T|downstream_gene_variant|MODIFIER|PfDd2_120058000|PfDd2_120058000|transcript|PfDd2_120058000-t41_1|protein_coding||c.*2143C>T|||||2143|,T|intergenic_region|MODIFIER|PfDd2_120058100-CHR_END|PfDd2_120058100-CHR_END|intergenic_region|PfDd2_120058100-CHR_END|||n.216547…	192	153	172	119	20	23	0	0	436.77
PfDd2_12	2165776	.	T	G	2	no	0/0	0/1	0/1				No	G|upstream_gene_variant|MODIFIER|PfDd2_120058100|PfDd2_120058100|transcript|PfDd2_120058100-t41_1|protein_coding||c.-914A>C|||||914|,G|downstream_gene_variant|MODIFIER|PfDd2_120058000|PfDd2_120058000|transcript|PfDd2_120058000-t41_1|protein_coding||c.*2446T>G|||||2446|,G|intergenic_region|MODIFIER|PfDd2_120058100-CHR_END|PfDd2_120058100-CHR_END|intergenic_region|PfDd2_120058100-CHR_END|||n.216577…	237	166	184	0	0	47	39	0	292.77
PfDd2_12	2166244	.	C	T	2	no	0/0		0/1	0/1			No	T|upstream_gene_variant|MODIFIER|PfDd2_120058100|PfDd2_120058100|transcript|PfDd2_120058100-t41_1|protein_coding||c.-1382G>A|||||1382|,T|downstream_gene_variant|MODIFIER|PfDd2_120058000|PfDd2_120058000|transcript|PfDd2_120058000-t41_1|protein_coding||c.*2914C>T|||||2914|,T|intergenic_region|MODIFIER|PfDd2_120058100-CHR_END|PfDd2_120058100-CHR_END|intergenic_region|PfDd2_120058100-CHR_END|||n.2166…	234	0	200	198	0	0	35	35	169.23
PfDd2_12	2166334	.	C	T	2	no	0/0	0/1		0/1			No	T|upstream_gene_variant|MODIFIER|PfDd2_120058100|PfDd2_120058100|transcript|PfDd2_120058100-t41_1|protein_coding||c.-1472G>A|||||1472|,T|downstream_gene_variant|MODIFIER|PfDd2_120058000|PfDd2_120058000|transcript|PfDd2_120058000-t41_1|protein_coding||c.*3004C>T|||||3004|,T|intergenic_region|MODIFIER|PfDd2_120058100-CHR_END|PfDd2_120058100-CHR_END|intergenic_region|PfDd2_120058100-CHR_END|||n.2166…	229	202	0	216	0	23	0	21	96.77
PfDd2_12	2166383	.	T	C	2	no	0/0	0/1	0/1	0/0			No	C|upstream_gene_variant|MODIFIER|PfDd2_120058100|PfDd2_120058100|transcript|PfDd2_120058100-t41_1|protein_coding||c.-1521A>G|||||1521|,C|downstream_gene_variant|MODIFIER|PfDd2_120058000|PfDd2_120058000|transcript|PfDd2_120058000-t41_1|protein_coding||c.*3053T>C|||||3053|,C|intergenic_region|MODIFIER|PfDd2_120058100-CHR_END|PfDd2_120058100-CHR_END|intergenic_region|PfDd2_120058100-CHR_END|||n.2166…	237	211	212	235	0	31	28	0	103.77
PfDd2_12	2166509	.	C	T	2	no	0/1	0/0		0/0			No	T|upstream_gene_variant|MODIFIER|PfDd2_120058100|PfDd2_120058100|transcript|PfDd2_120058100-t41_1|protein_coding||c.-1647G>A|||||1647|,T|downstream_gene_variant|MODIFIER|PfDd2_120058000|PfDd2_120058000|transcript|PfDd2_120058000-t41_1|protein_coding||c.*3179C>T|||||3179|,T|intergenic_region|MODIFIER|PfDd2_120058100-CHR_END|PfDd2_120058100-CHR_END|intergenic_region|PfDd2_120058100-CHR_END|||n.2166…	221	226	0	233	14	0	0	0	33.77
PfDd2_12	2166543	.	T	C	2	no	0/0	0/1		0/1			No	C|upstream_gene_variant|MODIFIER|PfDd2_120058100|PfDd2_120058100|transcript|PfDd2_120058100-t41_1|protein_coding||c.-1681A>G|||||1681|,C|downstream_gene_variant|MODIFIER|PfDd2_120058000|PfDd2_120058000|transcript|PfDd2_120058000-t41_1|protein_coding||c.*3213T>C|||||3213|,C|intergenic_region|MODIFIER|PfDd2_120058100-CHR_END|PfDd2_120058100-CHR_END|intergenic_region|PfDd2_120058100-CHR_END|||n.2166…	239	185	0	182	0	46	0	44	284.77
PfDd2_12	2166743	.	T	C	2	no	0/0		0/1	0/1			No	C|upstream_gene_variant|MODIFIER|PfDd2_120058100|PfDd2_120058100|transcript|PfDd2_120058100-t41_1|protein_coding||c.-1881A>G|||||1881|,C|downstream_gene_variant|MODIFIER|PfDd2_120058000|PfDd2_120058000|transcript|PfDd2_120058000-t41_1|protein_coding||c.*3413T>C|||||3413|,C|intergenic_region|MODIFIER|PfDd2_120058100-CHR_END|PfDd2_120058100-CHR_END|intergenic_region|PfDd2_120058100-CHR_END|||n.2166…	196	0	136	130	0	0	12	15	91.23
PfDd2_12	2166979	.	T	C	2	no	0/1	0/0		0/0			No	C|upstream_gene_variant|MODIFIER|PfDd2_120058100|PfDd2_120058100|transcript|PfDd2_120058100-t41_1|protein_coding||c.-2117A>G|||||2117|,C|downstream_gene_variant|MODIFIER|PfDd2_120058000|PfDd2_120058000|transcript|PfDd2_120058000-t41_1|protein_coding||c.*3649T>C|||||3649|,C|intergenic_region|MODIFIER|PfDd2_120058100-CHR_END|PfDd2_120058100-CHR_END|intergenic_region|PfDd2_120058100-CHR_END|||n.2166…	178	124	0	105	33	0	0	0	86.77
PfDd2_12	2167041	.	C	T	2	no	0/1	0/0		0/0			No	T|upstream_gene_variant|MODIFIER|PfDd2_120058100|PfDd2_120058100|transcript|PfDd2_120058100-t41_1|protein_coding||c.-2179G>A|||||2179|,T|downstream_gene_variant|MODIFIER|PfDd2_120058000|PfDd2_120058000|transcript|PfDd2_120058000-t41_1|protein_coding||c.*3711C>T|||||3711|,T|intergenic_region|MODIFIER|PfDd2_120058100-CHR_END|PfDd2_120058100-CHR_END|intergenic_region|PfDd2_120058100-CHR_END|||n.2167…	108	71	0	80	7	0	0	0	41.77
PfDd2_13	171	.	A	G	2	no	0/0	0/1		0/1			No	G|intergenic_region|MODIFIER|CHR_START-PfDd2_130005700|CHR_START-PfDd2_130005700|intergenic_region|CHR_START-PfDd2_130005700|||n.171A>G||||||	169	73	0	82	0	23	0	12	61.77
PfDd2_13	423	.	A	G	2	no	0/1	0/0		0/0			No	G|intergenic_region|MODIFIER|CHR_START-PfDd2_130005700|CHR_START-PfDd2_130005700|intergenic_region|CHR_START-PfDd2_130005700|||n.423A>G||||||	184	112	0	107	26	0	0	0	52.77
PfDd2_13	465	.	A	G	2	no	0/0	0/1	0/1				No	G|intergenic_region|MODIFIER|CHR_START-PfDd2_130005700|CHR_START-PfDd2_130005700|intergenic_region|CHR_START-PfDd2_130005700|||n.465A>G||||||	234	210	201	0	0	24	31	0	125.77
PfDd2_13	177830	.	G	T	2	no	0/0		0/1	0/1			No	T|upstream_gene_variant|MODIFIER|PfDd2_130008900|PfDd2_130008900|transcript|PfDd2_130008900-t41_1|protein_coding||c.-3329C>A|||||3329|,T|downstream_gene_variant|MODIFIER|PfDd2_130009000|PfDd2_130009000|transcript|PfDd2_130009000-t41_1|protein_coding||c.*1113G>T|||||1113|,T|downstream_gene_variant|MODIFIER|PfDd2_130009100|PfDd2_130009100|transcript|PfDd2_130009100-t41_1|protein_coding||c.*15C>A|||…	66	0	87	78	0	0	20	31	114.23
PfDd2_13	181432	.	T	C	2	no	0/1		0/0	0/0			No	C|upstream_gene_variant|MODIFIER|PfDd2_130009100|PfDd2_130009100|transcript|PfDd2_130009100-t41_1|protein_coding||c.-546A>G|||||546|,C|downstream_gene_variant|MODIFIER|PfDd2_130009000|PfDd2_130009000|transcript|PfDd2_130009000-t41_1|protein_coding||c.*4715T>C|||||4715|,C|downstream_gene_variant|MODIFIER|PfDd2_130009200|PfDd2_130009200|transcript|PfDd2_130009200-t41_1|protein_coding||c.*1290A>G|||…	28	0	63	58	7	0	0	0	63.77
PfDd2_13	192908	.	T	A	2	no	0/1	0/0		0/0			No	A|upstream_gene_variant|MODIFIER|PfDd2_130009200|PfDd2_130009200|transcript|PfDd2_130009200-t41_1|protein_coding||c.-4264A>T|||||4264|,A|upstream_gene_variant|MODIFIER|PfDd2_130009400|PfDd2_130009400|transcript|PfDd2_130009400-t41_1|protein_coding||c.-596T>A|||||596|,A|downstream_gene_variant|MODIFIER|PfDd2_130009300|PfDd2_130009300|transcript|PfDd2_130009300-t41_1|protein_coding||c.*617T>A|||||6…	116	135	0	136	21	0	0	0	82.77
PfDd2_13	239540	.	T	A	2	no	0/1	0/1	0/0	0/0			No	A|upstream_gene_variant|MODIFIER|PfDd2_130009800|PfDd2_130009800|transcript|PfDd2_130009800-t41_1|protein_coding||c.-1773A>T|||||1773|,A|upstream_gene_variant|MODIFIER|PfDd2_130010000|PfDd2_130010000|transcript|PfDd2_130010000-t41_1|protein_coding||c.-4585T>A|||||4585|,A|downstream_gene_variant|MODIFIER|PfDd2_130009900|PfDd2_130009900|transcript|PfDd2_130009900-t41_1|protein_coding||c.*208A>T||||…	101	94	114	121	20	19	0	0	80.77
PfDd2_13	256225	.	A	T	2	no	0/1	0/0	0/0	0/1			No	T|upstream_gene_variant|MODIFIER|PfDd2_130010600|PfDd2_130010600|transcript|PfDd2_130010600-t41_1|protein_coding||c.-1913A>T|||||1913|,T|upstream_gene_variant|MODIFIER|PfDd2_130010700|PfDd2_130010700|transcript|PfDd2_130010700-t41_1|protein_coding||c.-4013A>T|||||4013|,T|downstream_gene_variant|MODIFIER|PfDd2_130010300|PfDd2_130010300|transcript|PfDd2_130010300-t41_1|protein_coding||c.*2030A>T|||…	142	193	173	156	27	0	0	37	37.77
PfDd2_13	330008	.	G	A	2	no	0/0	0/1	0/1	0/0			No	A|upstream_gene_variant|MODIFIER|PfDd2_130012300|PfDd2_130012300|transcript|PfDd2_130012300-t41_1|protein_coding||c.-244C>T|||||244|,A|downstream_gene_variant|MODIFIER|PfDd2_130012200|PfDd2_130012200|transcript|PfDd2_130012200-t41_1|protein_coding||c.*3093G>A|||||3093|,A|downstream_gene_variant|MODIFIER|PfDd2_130012400|PfDd2_130012400|transcript|PfDd2_130012400-t41_1|protein_coding||c.*1300C>T|||…	95	87	103	138	0	15	13	0	50.77
PfDd2_13	349547	.	T	A	2	no	0/0	0/1	0/0	0/1			No	A|upstream_gene_variant|MODIFIER|PfDd2_130012900|PfDd2_130012900|transcript|PfDd2_130012900-t41_1|protein_coding||c.-4066A>T|||||4066|,A|downstream_gene_variant|MODIFIER|PfDd2_130013000|PfDd2_130013000|transcript|PfDd2_130013000-t41_1|protein_coding||c.*1120T>A|||||1120|,A|downstream_gene_variant|MODIFIER|PfDd2_130013200|PfDd2_130013200|transcript|PfDd2_130013200-t41_1|protein_coding||c.*1582A>T|…	89	78	119	82	0	18	0	15	38.77
PfDd2_13	352481	.	C	A	2	no	0/1		0/0	0/0			No	A|upstream_gene_variant|MODIFIER|PfDd2_130013100|PfDd2_130013100|transcript|PfDd2_130013100-t41_1|protein_coding||c.-2283G>T|||||2283|,A|upstream_gene_variant|MODIFIER|PfDd2_130013200|PfDd2_130013200|transcript|PfDd2_130013200-t41_1|protein_coding||c.-1086G>T|||||1086|,A|upstream_gene_variant|MODIFIER|PfDd2_130013400|PfDd2_130013400|transcript|PfDd2_130013400-t41_1|protein_coding||c.-4981C>A|||||…	70	0	95	88	23	0	0	0	35.77
PfDd2_13	361229	.	G	T	2	no	0/1	0/0	0/1	0/0			No	T|downstream_gene_variant|MODIFIER|PfDd2_130013400|PfDd2_130013400|transcript|PfDd2_130013400-t41_1|protein_coding||c.*66G>T|||||66|,T|downstream_gene_variant|MODIFIER|PfDd2_130013500|PfDd2_130013500|transcript|PfDd2_130013500-t41_1|protein_coding||c.*442C>A|||||442|,T|downstream_gene_variant|MODIFIER|PfDd2_130013600|PfDd2_130013600|transcript|PfDd2_130013600-t41_1|protein_coding||c.*3559C>A|||||…	110	147	139	166	16	0	14	0	102.77
PfDd2_13	452766	.	A	T	2	no	0/1	0/0	0/0	0/1			No	T|upstream_gene_variant|MODIFIER|PfDd2_130015200|PfDd2_130015200|transcript|PfDd2_130015200-t41_1|protein_coding||c.-2454T>A|||||2454|,T|upstream_gene_variant|MODIFIER|PfDd2_130015400|PfDd2_130015400|transcript|PfDd2_130015400-t41_1|protein_coding||c.-499A>T|||||499|,T|downstream_gene_variant|MODIFIER|PfDd2_130015100|PfDd2_130015100|transcript|PfDd2_130015100-t41_1|protein_coding||c.*3894A>T|||||…	108	131	124	115	14	0	0	16	70.77
PfDd2_13	482722	.	T	A	2	no	0/0	0/1	0/0	0/1			No	A|upstream_gene_variant|MODIFIER|PfDd2_130016400|PfDd2_130016400|transcript|PfDd2_130016400-t41_1|protein_coding||c.-3332A>T|||||3332|,A|upstream_gene_variant|MODIFIER|PfDd2_130016500|PfDd2_130016500|transcript|PfDd2_130016500-t41_1|protein_coding||c.-1236A>T|||||1236|,A|downstream_gene_variant|MODIFIER|PfDd2_130016600|PfDd2_130016600|transcript|PfDd2_130016600-t41_1|protein_coding||c.*702A>T||||…	58	68	74	54	0	16	0	10	181.77
PfDd2_13	511643	.	G	T	2	no	0/0		0/1	0/1			No	T|upstream_gene_variant|MODIFIER|PfDd2_130017500|PfDd2_130017500|transcript|PfDd2_130017500-t41_1|protein_coding||c.-1104C>A|||||1104|,T|upstream_gene_variant|MODIFIER|PfDd2_130017600|PfDd2_130017600|transcript|PfDd2_130017600-t41_1|protein_coding||c.-2708G>T|||||2708|,T|downstream_gene_variant|MODIFIER|PfDd2_130017400|PfDd2_130017400|transcript|PfDd2_130017400-t41_1|protein_coding||c.*2790G>T|||…	122	0	74	93	0	0	47	55	120.23
PfDd2_13	517921	.	G	A	2	no	0/0	0/1	0/0	0/1			No	A|upstream_gene_variant|MODIFIER|PfDd2_130017700|PfDd2_130017700|transcript|PfDd2_130017700-t41_1|protein_coding||c.-2526G>A|||||2526|,A|downstream_gene_variant|MODIFIER|PfDd2_130017600|PfDd2_130017600|transcript|PfDd2_130017600-t41_1|protein_coding||c.*313G>A|||||313|,A|intergenic_region|MODIFIER|PfDd2_130017600-PfDd2_130017700|PfDd2_130017600-PfDd2_130017700|intergenic_region|PfDd2_130017600-Pf…	138	140	148	137	0	19	0	19	157.77
PfDd2_13	619382	.	G	T	2	no	0/0	0/1	0/1	0/0			No	T|upstream_gene_variant|MODIFIER|PfDd2_130019800|PfDd2_130019800|transcript|PfDd2_130019800-t41_1|protein_coding||c.-4821C>A|||||4821|,T|upstream_gene_variant|MODIFIER|PfDd2_130020000|PfDd2_130020000|transcript|PfDd2_130020000-t41_1|protein_coding||c.-1074G>T|||||1074|,T|upstream_gene_variant|MODIFIER|PfDd2_130020100|PfDd2_130020100|transcript|PfDd2_130020100-t41_1|transcribed_processed_pseudogen…	96	92	96	106	0	36	30	0	136.77
PfDd2_13	888017	.	A	T	2	no	0/0	0/0	0/1	0/1			No	T|splice_region_variant&intron_variant|LOW|PfDd2_130027100|PfDd2_130027100|transcript|PfDd2_130027100-t41_1|protein_coding|1/2|c.25-4A>T||||||,T|upstream_gene_variant|MODIFIER|PfDd2_130027000|PfDd2_130027000|transcript|PfDd2_130027000-t41_1|protein_coding||c.-3136T>A|||||3136|,T|downstream_gene_variant|MODIFIER|PfDd2_130027200|PfDd2_130027200|transcript|PfDd2_130027200-t41_1|protein_coding||c.*77…	60	76	58	68	0	0	8	11	199.23
PfDd2_13	962762	.	C	A	2	no	0/0	0/1		0/1			No	A|upstream_gene_variant|MODIFIER|PfDd2_130028200|PfDd2_130028200|transcript|PfDd2_130028200-t41_1|protein_coding||c.-869G>T|||||869|,A|upstream_gene_variant|MODIFIER|PfDd2_130028300|PfDd2_130028300|transcript|PfDd2_130028300-t41_1|protein_coding||c.-1032C>A|||||1032|,A|upstream_gene_variant|MODIFIER|PfDd2_130028400|PfDd2_130028400|transcript|PfDd2_130028400-t41_1|protein_coding||c.-3013C>A|||||30…	103	121	0	124	0	34	0	38	33.77
PfDd2_13	1008355	.	T	A	2	no	0/0		0/1	0/1			No	A|upstream_gene_variant|MODIFIER|PfDd2_130029900|PfDd2_130029900|transcript|PfDd2_130029900-t41_1|protein_coding||c.-703A>T|||||703|,A|upstream_gene_variant|MODIFIER|PfDd2_130030000|PfDd2_130030000|transcript|PfDd2_130030000-t41_1|protein_coding||c.-1717T>A|||||1717|,A|downstream_gene_variant|MODIFIER|PfDd2_130030100|PfDd2_130030100|transcript|PfDd2_130030100-t41_1|protein_coding||c.*4107A>T|||||…	131	0	141	142	0	0	35	30	71.23
PfDd2_13	1040515	.	C	A	2	no	0/1	0/0	0/1	0/0			No	A|upstream_gene_variant|MODIFIER|PfDd2_130030400|PfDd2_130030400|transcript|PfDd2_130030400-t41_1|protein_coding||c.-691G>T|||||691|,A|upstream_gene_variant|MODIFIER|PfDd2_130030500|PfDd2_130030500|transcript|PfDd2_130030500-t41_1|protein_coding||c.-53C>A|||||53|,A|intergenic_region|MODIFIER|PfDd2_130030400-PfDd2_130030500|PfDd2_130030400-PfDd2_130030500|intergenic_region|PfDd2_130030400-PfDd2_13…	80	138	102	142	28	0	33	0	40.77
PfDd2_13	1051152	.	T	A	2	no	0/1	0/0	0/0	0/1			No	A|upstream_gene_variant|MODIFIER|PfDd2_130030700|PfDd2_130030700|transcript|PfDd2_130030700-t41_1|protein_coding||c.-667A>T|||||667|,A|upstream_gene_variant|MODIFIER|PfDd2_130030800|PfDd2_130030800|transcript|PfDd2_130030800-t41_1|protein_coding||c.-1953T>A|||||1953|,A|downstream_gene_variant|MODIFIER|PfDd2_130030600|PfDd2_130030600|transcript|PfDd2_130030600-t41_1|protein_coding||c.*3559T>A|||||…	86	146	129	111	12	0	0	16	90.77
PfDd2_13	1063303	.	T	A	2	no	0/0	0/1	0/1	0/0			No	A|upstream_gene_variant|MODIFIER|PfDd2_130031100|PfDd2_130031100|transcript|PfDd2_130031100-t41_1|protein_coding||c.-2008A>T|||||2008|,A|upstream_gene_variant|MODIFIER|PfDd2_130031300|PfDd2_130031300|transcript|PfDd2_130031300-t41_1|protein_coding||c.-1381T>A|||||1381|,A|downstream_gene_variant|MODIFIER|PfDd2_130031200|PfDd2_130031200|transcript|PfDd2_130031200-t41_1|protein_coding||c.*41T>A|||||…	75	81	83	79	0	9	11	0	37.77
PfDd2_13	1157263	.	A	T	2	no	0/1	0/0		0/0			No	T|upstream_gene_variant|MODIFIER|PfDd2_130033000|PfDd2_130033000|transcript|PfDd2_130033000-t41_1|protein_coding||c.-3735T>A|||||3735|,T|upstream_gene_variant|MODIFIER|PfDd2_130033200|PfDd2_130033200|transcript|PfDd2_130033200-t41_1|protein_coding||c.-429A>T|||||429|,T|downstream_gene_variant|MODIFIER|PfDd2_130033100|PfDd2_130033100|transcript|PfDd2_130033100-t41_1|protein_coding||c.*1365A>T|||||…	44	75	0	67	10	0	0	0	227.77
PfDd2_13	1174373	.	G	T	2	no	0/1	0/1	0/0	0/0			No	T|upstream_gene_variant|MODIFIER|PfDd2_130033600|PfDd2_130033600|transcript|PfDd2_130033600-t41_1|protein_coding||c.-1177C>A|||||1177|,T|upstream_gene_variant|MODIFIER|PfDd2_130033700|PfDd2_130033700|transcript|PfDd2_130033700-t41_1|protein_coding||c.-171G>T|||||171|,T|upstream_gene_variant|MODIFIER|PfDd2_130033800|PfDd2_130033800|transcript|PfDd2_130033800-t41_1|protein_coding||c.-2859G>T|||||28…	114	128	200	183	43	58	0	0	112.77
PfDd2_13	1285293	.	C	A	2	no	0/1	0/0	0/0	0/1			No	A|upstream_gene_variant|MODIFIER|PfDd2_130036000|PfDd2_130036000|transcript|PfDd2_130036000-t41_1|protein_coding||c.-1257C>A|||||1257|,A|upstream_gene_variant|MODIFIER|PfDd2_130036100|PfDd2_130036100|transcript|PfDd2_130036100-t41_1|protein_coding||c.-1909C>A|||||1909|,A|downstream_gene_variant|MODIFIER|PfDd2_130035700|PfDd2_130035700|transcript|PfDd2_130035700-t41_1|protein_coding||c.*4462C>A|||…	65	132	96	71	25	0	0	28	38.77
PfDd2_13	1337809	.	C	A	2	no	0/1	0/0		0/0			No	A|upstream_gene_variant|MODIFIER|PfDd2_130037600|PfDd2_130037600|transcript|PfDd2_130037600-t41_1|protein_coding||c.-3811G>T|||||3811|,A|upstream_gene_variant|MODIFIER|PfDd2_130038000|PfDd2_130038000|transcript|PfDd2_130038000-t41_1|protein_coding||c.-3727C>A|||||3727|,A|downstream_gene_variant|MODIFIER|PfDd2_130037700|PfDd2_130037700|transcript|PfDd2_130037700-t41_1|protein_coding||c.*959C>A||||…	54	84	0	93	18	0	0	0	35.77
PfDd2_13	1473776	.	G	T	2	no	0/1	0/0	0/1	0/0			No	T|upstream_gene_variant|MODIFIER|PfDd2_130041500|PfDd2_130041500|transcript|PfDd2_130041500-t41_1|protein_coding||c.-707C>A|||||707|,T|upstream_gene_variant|MODIFIER|PfDd2_130041600|PfDd2_130041600|transcript|PfDd2_130041600-t41_1|protein_coding||c.-132G>T|||||132|,T|downstream_gene_variant|MODIFIER|PfDd2_130041700|PfDd2_130041700|transcript|PfDd2_130041700-t41_1|protein_coding||c.*2850C>A|||||28…	102	161	154	187	21	0	33	0	89.77
PfDd2_13	1476027	.	G	T	2	no	0/1		0/0	0/0			No	T|upstream_gene_variant|MODIFIER|PfDd2_130041500|PfDd2_130041500|transcript|PfDd2_130041500-t41_1|protein_coding||c.-2958C>A|||||2958|,T|downstream_gene_variant|MODIFIER|PfDd2_130041600|PfDd2_130041600|transcript|PfDd2_130041600-t41_1|protein_coding||c.*308G>T|||||308|,T|downstream_gene_variant|MODIFIER|PfDd2_130041700|PfDd2_130041700|transcript|PfDd2_130041700-t41_1|protein_coding||c.*599C>A||||…	96	0	199	194	26	0	0	0	32.77
PfDd2_13	1493238	.	G	A	2	no	0/0	0/1	0/1	0/0			No	A|upstream_gene_variant|MODIFIER|PfDd2_130042200|PfDd2_130042200|transcript|PfDd2_130042200-t41_1|protein_coding||c.-1506C>T|||||1506|,A|upstream_gene_variant|MODIFIER|PfDd2_130042300:snoRNA|PfDd2_130042300:snoRNA|transcript|PfDd2_130042300:snoRNA-t41_1|snoRNA||n.-1947C>T|||||1947|,A|upstream_gene_variant|MODIFIER|PfDd2_130042600|PfDd2_130042600|transcript|PfDd2_130042600-t41_1|protein_coding||c.…	110	114	114	105	0	11	15	0	33.77
PfDd2_13	1493930	.	C	A	2	no	0/0		0/1	0/1			No	A|upstream_gene_variant|MODIFIER|PfDd2_130042200|PfDd2_130042200|transcript|PfDd2_130042200-t41_1|protein_coding||c.-2198G>T|||||2198|,A|upstream_gene_variant|MODIFIER|PfDd2_130042300:snoRNA|PfDd2_130042300:snoRNA|transcript|PfDd2_130042300:snoRNA-t41_1|snoRNA||n.-2639G>T|||||2639|,A|upstream_gene_variant|MODIFIER|PfDd2_130042600|PfDd2_130042600|transcript|PfDd2_130042600-t41_1|protein_coding||c.…	137	0	98	121	0	0	41	43	221.23
PfDd2_13	1531267	.	A	T	2	no	0/1	0/0		0/0			No	T|upstream_gene_variant|MODIFIER|PfDd2_130043300|PfDd2_130043300|transcript|PfDd2_130043300-t41_1|protein_coding||c.-535T>A|||||535|,T|downstream_gene_variant|MODIFIER|PfDd2_130043400:tRNA|PfDd2_130043400:tRNA|transcript|PfDd2_130043400:tRNA-t41_1|protein_coding||c.*4011T>A|||||4011|WARNING_TRANSCRIPT_INCOMPLETE,T|intergenic_region|MODIFIER|PfDd2_130043300-PfDd2_130043400:tRNA|PfDd2_130043300-PfD…	144	160	0	192	17	0	0	0	116.77
PfDd2_13	1546675	.	C	A	2	no	0/0	0/1	0/0	0/1			No	A|upstream_gene_variant|MODIFIER|PfDd2_130043800|PfDd2_130043800|transcript|PfDd2_130043800-t41_1|protein_coding||c.-892C>A|||||892|,A|downstream_gene_variant|MODIFIER|PfDd2_130043700|PfDd2_130043700|transcript|PfDd2_130043700-t41_1|protein_coding||c.*385C>A|||||385|,A|intergenic_region|MODIFIER|PfDd2_130043700-PfDd2_130043800|PfDd2_130043700-PfDd2_130043800|intergenic_region|PfDd2_130043700-PfDd…	197	195	221	201	0	24	0	29	92.77
PfDd2_13	1551054	.	C	A	2	no	0/0	0/0	0/1	0/1			No	A|upstream_gene_variant|MODIFIER|PfDd2_130043900|PfDd2_130043900|transcript|PfDd2_130043900-t41_1|protein_coding||c.-2115C>A|||||2115|,A|downstream_gene_variant|MODIFIER|PfDd2_130043700|PfDd2_130043700|transcript|PfDd2_130043700-t41_1|protein_coding||c.*4764C>A|||||4764|,A|intron_variant|MODIFIER|PfDd2_130043800|PfDd2_130043800|transcript|PfDd2_130043800-t41_1|protein_coding|17/19|c.1406-32C>A|||…	82	102	61	78	0	0	20	17	101.23
PfDd2_13	1635709	.	A	T	2	no	0/1	0/0		0/0			No	T|initiator_codon_variant|LOW|PfDd2_130046600|PfDd2_130046600|transcript|PfDd2_130046600-t41_1|protein_coding|1/2|c.1A>T|p.Met1?|1/321|1/321|1/106||,T|upstream_gene_variant|MODIFIER|PfDd2_130046400|PfDd2_130046400|transcript|PfDd2_130046400-t41_1|protein_coding||c.-4287T>A|||||4287|,T|upstream_gene_variant|MODIFIER|PfDd2_130046500|PfDd2_130046500|transcript|PfDd2_130046500-t41_1|protein_coding||c…	104	103	0	127	14	0	0	0	113.77
PfDd2_13	1638793	.	C	T	2	no	0/1	0/1	0/0	0/0			No	T|upstream_gene_variant|MODIFIER|PfDd2_130046500|PfDd2_130046500|transcript|PfDd2_130046500-t41_1|protein_coding||c.-4394G>A|||||4394|,T|upstream_gene_variant|MODIFIER|PfDd2_130046700|PfDd2_130046700|transcript|PfDd2_130046700-t41_1|protein_coding||c.-162C>T|||||162|,T|upstream_gene_variant|MODIFIER|PfDd2_130046800:tRNA|PfDd2_130046800:tRNA|transcript|PfDd2_130046800:tRNA-t41_1|protein_coding||c.…	74	77	103	91	15	11	0	0	155.77
PfDd2_13	1793456	.	C	A	2	no	0/0	0/1	0/1	0/0			No	A|upstream_gene_variant|MODIFIER|PfDd2_130050100|PfDd2_130050100|transcript|PfDd2_130050100-t41_1|protein_coding||c.-2934G>T|||||2934|,A|downstream_gene_variant|MODIFIER|PfDd2_130050200|PfDd2_130050200|transcript|PfDd2_130050200-t41_1|protein_coding||c.*3379G>T|||||3379|,A|intergenic_region|MODIFIER|PfDd2_130050100-PfDd2_130050200|PfDd2_130050100-PfDd2_130050200|intergenic_region|PfDd2_130050100-…	94	83	91	106	0	13	13	0	136.77
PfDd2_13	1802285	.	C	A	2	no	0/1	0/0	0/1	0/0			No	A|upstream_gene_variant|MODIFIER|PfDd2_130050200|PfDd2_130050200|transcript|PfDd2_130050200-t41_1|protein_coding||c.-3981G>T|||||3981|,A|upstream_gene_variant|MODIFIER|PfDd2_130050300|PfDd2_130050300|transcript|PfDd2_130050300-t41_1|protein_coding||c.-1897G>T|||||1897|,A|downstream_gene_variant|MODIFIER|PfDd2_130050400|PfDd2_130050400|transcript|PfDd2_130050400-t41_1|protein_coding||c.*75C>A|||||…	23	51	41	47	6	0	8	0	102.77
PfDd2_13	1825434	.	C	T	2	no	0/0		0/1	0/1			No	T|upstream_gene_variant|MODIFIER|PfDd2_130050900|PfDd2_130050900|transcript|PfDd2_130050900-t41_1|protein_coding||c.-3423G>A|||||3423|,T|upstream_gene_variant|MODIFIER|PfDd2_130051000|PfDd2_130051000|transcript|PfDd2_130051000-t41_1|protein_coding||c.-27G>A|||||27|,T|downstream_gene_variant|MODIFIER|PfDd2_130050800|PfDd2_130050800|transcript|PfDd2_130050800-t41_1|protein_coding||c.*4323C>T|||||43…	47	0	48	55	0	0	4	5	33.23
PfDd2_13	1890214	.	A	T	2	no	0/1	0/0	0/0	0/1			No	T|upstream_gene_variant|MODIFIER|PfDd2_130052400|PfDd2_130052400|transcript|PfDd2_130052400-t41_1|protein_coding||c.-4135T>A|||||4135|,T|upstream_gene_variant|MODIFIER|PfDd2_130052500|PfDd2_130052500|transcript|PfDd2_130052500-t41_1|protein_coding||c.-1503T>A|||||1503|,T|upstream_gene_variant|MODIFIER|PfDd2_130052700|PfDd2_130052700|transcript|PfDd2_130052700-t41_1|protein_coding||c.-3056A>T|||||…	90	112	123	115	11	0	0	17	91.77
PfDd2_13	1898651	.	G	A	2	no	0/1	0/0	0/0				No	A|upstream_gene_variant|MODIFIER|PfDd2_130052800|PfDd2_130052800|transcript|PfDd2_130052800-t41_1|protein_coding||c.-2368C>T|||||2368|,A|downstream_gene_variant|MODIFIER|PfDd2_130052700|PfDd2_130052700|transcript|PfDd2_130052700-t41_1|protein_coding||c.*4626G>A|||||4626|,A|downstream_gene_variant|MODIFIER|PfDd2_130053000|PfDd2_130053000|transcript|PfDd2_130053000-t41_1|protein_coding||c.*2567C>T|…	21	42	49	0	3	0	0	0	33.77
PfDd2_13	1958864	.	G	A	2	no	0/1	0/0		0/0			No	A|upstream_gene_variant|MODIFIER|PfDd2_130054200|PfDd2_130054200|transcript|PfDd2_130054200-t41_1|protein_coding||c.-44C>T|||||44|,A|upstream_gene_variant|MODIFIER|PfDd2_130054300|PfDd2_130054300|transcript|PfDd2_130054300-t41_1|protein_coding||c.-2968G>A|||||2968|,A|intergenic_region|MODIFIER|PfDd2_130054200-PfDd2_130054300|PfDd2_130054200-PfDd2_130054300|intergenic_region|PfDd2_130054200-PfDd2_…	83	124	0	125	12	0	0	0	117.77
PfDd2_13	2160732	.	A	C	2	no	0/1	0/1	0/0	0/0			No	C|upstream_gene_variant|MODIFIER|PfDd2_130059500|PfDd2_130059500|transcript|PfDd2_130059500-t41_1|protein_coding||c.-2409T>G|||||2409|,C|upstream_gene_variant|MODIFIER|PfDd2_130059600|PfDd2_130059600|transcript|PfDd2_130059600-t41_1|protein_coding||c.-507A>C|||||507|,C|upstream_gene_variant|MODIFIER|PfDd2_130059800|PfDd2_130059800|transcript|PfDd2_130059800-t41_1|protein_coding||c.-4580A>C|||||45…	156	184	220	183	31	33	0	0	214.77
PfDd2_13	2258026	.	A	T	2	no	0/0	0/1	0/0	0/1			No	T|upstream_gene_variant|MODIFIER|PfDd2_130062500|PfDd2_130062500|transcript|PfDd2_130062500-t41_1|protein_coding||c.-2076T>A|||||2076|,T|upstream_gene_variant|MODIFIER|PfDd2_130062600|PfDd2_130062600|transcript|PfDd2_130062600-t41_1|protein_coding||c.-709A>T|||||709|,T|downstream_gene_variant|MODIFIER|PfDd2_130062400|PfDd2_130062400|transcript|PfDd2_130062400-t41_1|protein_coding||c.*4472A>T|||||…	76	96	102	84	0	15	0	12	257.77
PfDd2_13	2286224	.	G	T	2	no	0/0		0/1	0/1			No	T|splice_region_variant&intron_variant|LOW|PfDd2_130063100|PfDd2_130063100|transcript|PfDd2_130063100-t41_1|protein_coding|3/6|c.592-4G>T||||||,T|upstream_gene_variant|MODIFIER|PfDd2_130063200|PfDd2_130063200|transcript|PfDd2_130063200-t41_1|protein_coding||c.-2108G>T|||||2108|,T|upstream_gene_variant|MODIFIER|PfDd2_130063300|PfDd2_130063300|transcript|PfDd2_130063300-t41_1|protein_coding||c.-391…	162	0	166	139	0	0	25	15	467.23
PfDd2_13	2380077	.	G	T	2	no	0/0	0/1	0/1				No	T|upstream_gene_variant|MODIFIER|PfDd2_130065300|PfDd2_130065300|transcript|PfDd2_130065300-t41_1|protein_coding||c.-4170C>A|||||4170|,T|downstream_gene_variant|MODIFIER|PfDd2_130065400|PfDd2_130065400|transcript|PfDd2_130065400-t41_1|protein_coding||c.*126G>T|||||126|,T|intergenic_region|MODIFIER|PfDd2_130065400-PfDd2_130065500|PfDd2_130065400-PfDd2_130065500|intergenic_region|PfDd2_130065400-Pf…	128	86	100	0	0	37	44	0	97.77
PfDd2_13	2382163	.	C	A	2	no	0/0	0/0	0/1	0/1			No	A|upstream_gene_variant|MODIFIER|PfDd2_130065500|PfDd2_130065500|transcript|PfDd2_130065500-t41_1|protein_coding||c.-4476C>A|||||4476|,A|downstream_gene_variant|MODIFIER|PfDd2_130065400|PfDd2_130065400|transcript|PfDd2_130065400-t41_1|protein_coding||c.*2212C>A|||||2212|,A|intergenic_region|MODIFIER|PfDd2_130065400-PfDd2_130065500|PfDd2_130065400-PfDd2_130065500|intergenic_region|PfDd2_130065400-…	65	98	74	66	0	0	15	16	130.23
PfDd2_13	2425328	.	C	A	2	no	0/0	0/0	0/1	0/1			No	A|upstream_gene_variant|MODIFIER|PfDd2_130066000|PfDd2_130066000|transcript|PfDd2_130066000-t41_1|protein_coding||c.-4291G>T|||||4291|,A|upstream_gene_variant|MODIFIER|PfDd2_130066100|PfDd2_130066100|transcript|PfDd2_130066100-t41_1|protein_coding||c.-2132G>T|||||2132|,A|upstream_gene_variant|MODIFIER|PfDd2_130066200|PfDd2_130066200|transcript|PfDd2_130066200-t41_1|protein_coding||c.-74G>T|||||74…	98	129	118	92	0	0	16	11	272.23
PfDd2_13	2459263	.	T	A	2	no	0/1	0/0	0/0	0/1			No	A|upstream_gene_variant|MODIFIER|PfDd2_130066700|PfDd2_130066700|transcript|PfDd2_130066700-t41_1|protein_coding||c.-1874A>T|||||1874|,A|downstream_gene_variant|MODIFIER|PfDd2_130066800|PfDd2_130066800|transcript|PfDd2_130066800-t41_1|protein_coding||c.*282A>T|||||282|,A|intergenic_region|MODIFIER|PfDd2_130066700-PfDd2_130066800|PfDd2_130066700-PfDd2_130066800|intergenic_region|PfDd2_130066700-Pf…	80	124	132	121	11	0	0	19	31.77
PfDd2_13	2468343	.	G	T	2	no	0/1	0/0	0/0	0/1			No	T|upstream_gene_variant|MODIFIER|PfDd2_130067000|PfDd2_130067000|transcript|PfDd2_130067000-t41_1|protein_coding||c.-1378G>T|||||1378|,T|downstream_gene_variant|MODIFIER|PfDd2_130066900|PfDd2_130066900|transcript|PfDd2_130066900-t41_1|protein_coding||c.*101G>T|||||101|,T|intergenic_region|MODIFIER|PfDd2_130066900-PfDd2_130067000|PfDd2_130066900-PfDd2_130067000|intergenic_region|PfDd2_130066900-Pf…	91	131	135	92	20	0	0	21	91.77
PfDd2_13	2483084	.	A	T	2	no	0/1	0/1	0/0	0/0			No	T|upstream_gene_variant|MODIFIER|PfDd2_130067200|PfDd2_130067200|transcript|PfDd2_130067200-t41_1|protein_coding||c.-3912T>A|||||3912|,T|upstream_gene_variant|MODIFIER|PfDd2_130067300|PfDd2_130067300|transcript|PfDd2_130067300-t41_1|protein_coding||c.-540T>A|||||540|,T|upstream_gene_variant|MODIFIER|PfDd2_130067500|PfDd2_130067500|transcript|PfDd2_130067500-t41_1|protein_coding||c.-2447A>T|||||24…	55	69	73	63	9	16	0	0	72.77
PfDd2_13	2524852	.	C	A	2	no	0/1	0/0	0/0				No	A|upstream_gene_variant|MODIFIER|PfDd2_130068500|PfDd2_130068500|transcript|PfDd2_130068500-t41_1|protein_coding||c.-114C>A|||||114|,A|downstream_gene_variant|MODIFIER|PfDd2_130068300|PfDd2_130068300|transcript|PfDd2_130068300-t41_1|protein_coding||c.*4711C>A|||||4711|,A|downstream_gene_variant|MODIFIER|PfDd2_130068400|PfDd2_130068400|transcript|PfDd2_130068400-t41_1|protein_coding||c.*2962C>A|||…	62	108	87	0	17	0	0	0	30.77
PfDd2_13	2554688	.	C	A	2	no	0/1		0/0	0/0			No	A|upstream_gene_variant|MODIFIER|PfDd2_130069100|PfDd2_130069100|transcript|PfDd2_130069100-t41_1|protein_coding||c.-2373C>A|||||2373|,A|downstream_gene_variant|MODIFIER|PfDd2_130068800|PfDd2_130068800|transcript|PfDd2_130068800-t41_1|protein_coding||c.*4119C>A|||||4119|,A|downstream_gene_variant|MODIFIER|PfDd2_130068900|PfDd2_130068900|transcript|PfDd2_130068900-t41_1|protein_coding||c.*233C>A||…	59	0	103	110	17	0	0	0	87.77
PfDd2_13	2574974	.	C	A	2	no	0/1	0/0	0/0				No	A|upstream_gene_variant|MODIFIER|PfDd2_130069700|PfDd2_130069700|transcript|PfDd2_130069700-t41_1|protein_coding||c.-1977C>A|||||1977|,A|downstream_gene_variant|MODIFIER|PfDd2_130069600|PfDd2_130069600|transcript|PfDd2_130069600-t41_1|protein_coding||c.*650C>A|||||650|,A|intergenic_region|MODIFIER|PfDd2_130069600-PfDd2_130069700|PfDd2_130069600-PfDd2_130069700|intergenic_region|PfDd2_130069600-Pf…	81	150	156	0	28	0	0	0	37.77
PfDd2_13	2625909	.	G	A	2	no	0/0	0/1	0/0	0/1			No	A|upstream_gene_variant|MODIFIER|PfDd2_130070600|PfDd2_130070600|transcript|PfDd2_130070600-t41_1|protein_coding||c.-2349C>T|||||2349|,A|upstream_gene_variant|MODIFIER|PfDd2_130070900|PfDd2_130070900|transcript|PfDd2_130070900-t41_1|protein_coding||c.-1111G>A|||||1111|,A|downstream_gene_variant|MODIFIER|PfDd2_130070700|PfDd2_130070700|transcript|PfDd2_130070700-t41_1|protein_coding||c.*656G>A||||…	121	66	103	91	0	16	0	15	403.77
PfDd2_13	2640510	.	T	A	2	no	0/1	0/0	0/0				No	A|upstream_gene_variant|MODIFIER|PfDd2_130071500|PfDd2_130071500|transcript|PfDd2_130071500-t41_1|protein_coding||c.-4953T>A|||||4953|,A|downstream_gene_variant|MODIFIER|PfDd2_130071200|PfDd2_130071200|transcript|PfDd2_130071200-t41_1|protein_coding||c.*4295T>A|||||4295|,A|downstream_gene_variant|MODIFIER|PfDd2_130071300|PfDd2_130071300|transcript|PfDd2_130071300-t41_1|protein_coding||c.*843T>A||…	118	155	154	0	12	0	0	0	68.77
PfDd2_13	2687811	.	G	T	2	no	0/1	0/0	0/1	0/0			No	T|upstream_gene_variant|MODIFIER|PfDd2_130072500|PfDd2_130072500|transcript|PfDd2_130072500-t41_1|protein_coding||c.-1579C>A|||||1579|,T|upstream_gene_variant|MODIFIER|PfDd2_130072700|PfDd2_130072700|transcript|PfDd2_130072700-t41_1|protein_coding||c.-3561G>T|||||3561|,T|downstream_gene_variant|MODIFIER|PfDd2_130072400|PfDd2_130072400|transcript|PfDd2_130072400-t41_1|protein_coding||c.*4299G>T|||…	95	136	66	129	23	0	22	0	73.77
PfDd2_13	2721402	.	A	T	2	no	0/1		0/0	0/0			No	T|upstream_gene_variant|MODIFIER|PfDd2_130073700|PfDd2_130073700|transcript|PfDd2_130073700-t41_1|protein_coding||c.-738A>T|||||738|,T|downstream_gene_variant|MODIFIER|PfDd2_130073600|PfDd2_130073600|transcript|PfDd2_130073600-t41_1|protein_coding||c.*983A>T|||||983|,T|downstream_gene_variant|MODIFIER|PfDd2_130073800|PfDd2_130073800|transcript|PfDd2_130073800-t41_1|protein_coding||c.*3069T>A|||||…	71	0	143	127	17	0	0	0	166.77
PfDd2_13	2931726	.	C	T	2	no	0/1		0/0	0/0			No	T|upstream_gene_variant|MODIFIER|PfDd2_130078800|PfDd2_130078800|transcript|PfDd2_130078800-t41_1|protein_coding||c.-4727G>A|||||4727|,T|intergenic_region|MODIFIER|PfDd2_130078800-CHR_END|PfDd2_130078800-CHR_END|intergenic_region|PfDd2_130078800-CHR_END|||n.2931726C>T||||||	86	0	65	78	22	0	0	0	71.77
PfDd2_13	2931870	.	T	C	2	no	0/1	0/0	0/1	0/0			No	C|upstream_gene_variant|MODIFIER|PfDd2_130078800|PfDd2_130078800|transcript|PfDd2_130078800-t41_1|protein_coding||c.-4871A>G|||||4871|,C|intergenic_region|MODIFIER|PfDd2_130078800-CHR_END|PfDd2_130078800-CHR_END|intergenic_region|PfDd2_130078800-CHR_END|||n.2931870T>C||||||	194	223	177	210	31	0	21	0	133.77
PfDd2_13	2931932	.	T	C	2	no	0/0	0/1	0/1				No	C|upstream_gene_variant|MODIFIER|PfDd2_130078800|PfDd2_130078800|transcript|PfDd2_130078800-t41_1|protein_coding||c.-4933A>G|||||4933|,C|intergenic_region|MODIFIER|PfDd2_130078800-CHR_END|PfDd2_130078800-CHR_END|intergenic_region|PfDd2_130078800-CHR_END|||n.2931932T>C||||||	227	155	126	0	0	21	27	0	115.77
PfDd2_14	99	.	A	G	2	no	0/1	0/0		0/0			No	G|downstream_gene_variant|MODIFIER|PfDd2_140005000|PfDd2_140005000|transcript|PfDd2_140005000-t41_1|protein_coding||c.*2156T>C|||||2156|,G|intergenic_region|MODIFIER|CHR_START-PfDd2_140005000|CHR_START-PfDd2_140005000|intergenic_region|CHR_START-PfDd2_140005000|||n.99A>G||||||	220	143	0	148	23	0	0	0	34.77
PfDd2_14	380	.	A	G	2	no	0/0	0/1	0/0	0/1			No	G|downstream_gene_variant|MODIFIER|PfDd2_140005000|PfDd2_140005000|transcript|PfDd2_140005000-t41_1|protein_coding||c.*1875T>C|||||1875|,G|intergenic_region|MODIFIER|CHR_START-PfDd2_140005000|CHR_START-PfDd2_140005000|intergenic_region|CHR_START-PfDd2_140005000|||n.380A>G||||||	244	154	154	147	0	25	0	27	60.77
PfDd2_14	544	.	G	A	2	no	0/0	0/0	0/1	0/1			No	A|downstream_gene_variant|MODIFIER|PfDd2_140005000|PfDd2_140005000|transcript|PfDd2_140005000-t41_1|protein_coding||c.*1711C>T|||||1711|,A|intergenic_region|MODIFIER|CHR_START-PfDd2_140005000|CHR_START-PfDd2_140005000|intergenic_region|CHR_START-PfDd2_140005000|||n.544G>A||||||	233	166	159	151	0	0	7	14	98.23
PfDd2_14	551	.	A	G	2	no	0/0	0/0	0/1	0/1			No	G|downstream_gene_variant|MODIFIER|PfDd2_140005000|PfDd2_140005000|transcript|PfDd2_140005000-t41_1|protein_coding||c.*1704T>C|||||1704|,G|intergenic_region|MODIFIER|CHR_START-PfDd2_140005000|CHR_START-PfDd2_140005000|intergenic_region|CHR_START-PfDd2_140005000|||n.551A>G||||||	226	177	148	151	0	0	15	17	127.23
PfDd2_14	57095	.	C	A	2	no	0/1	0/0		0/0			No	A|downstream_gene_variant|MODIFIER|PfDd2_140006300|PfDd2_140006300|transcript|PfDd2_140006300-t41_1|protein_coding||c.*2667C>A|||||2667|,A|downstream_gene_variant|MODIFIER|PfDd2_140006500|PfDd2_140006500|transcript|PfDd2_140006500-t41_1|protein_coding||c.*1942G>T|||||1942|,A|intron_variant|MODIFIER|PfDd2_140006400|PfDd2_140006400|transcript|PfDd2_140006400-t41_1|protein_coding|4/9|c.718-22G>T||||…	42	81	0	76	12	0	0	0	239.77
PfDd2_14	80295	.	C	T	2	no	0/1	0/0	0/0				No	T|upstream_gene_variant|MODIFIER|PfDd2_140007300|PfDd2_140007300|transcript|PfDd2_140007300-t41_1|protein_coding||c.-325G>A|||||325|,T|upstream_gene_variant|MODIFIER|PfDd2_140007400|PfDd2_140007400|transcript|PfDd2_140007400-t41_1|protein_coding||c.-2096C>T|||||2096|,T|intergenic_region|MODIFIER|PfDd2_140007300-PfDd2_140007400|PfDd2_140007300-PfDd2_140007400|intergenic_region|PfDd2_140007300-PfDd…	51	81	88	0	12	0	0	0	52.77
PfDd2_14	90829	.	G	T	2	no	0/0	0/1		0/1			No	T|upstream_gene_variant|MODIFIER|PfDd2_140007600|PfDd2_140007600|transcript|PfDd2_140007600-t41_1|protein_coding||c.-803G>T|||||803|,T|downstream_gene_variant|MODIFIER|PfDd2_140007400|PfDd2_140007400|transcript|PfDd2_140007400-t41_1|protein_coding||c.*3652G>T|||||3652|,T|downstream_gene_variant|MODIFIER|PfDd2_140007500|PfDd2_140007500|transcript|PfDd2_140007500-t41_1|protein_coding||c.*66G>T|||||…	95	110	0	97	0	35	0	26	356.77
PfDd2_14	108813	.	G	T	2	no	0/1	0/1	0/0	0/0			No	T|upstream_gene_variant|MODIFIER|PfDd2_140007900|PfDd2_140007900|transcript|PfDd2_140007900-t41_1|protein_coding||c.-2044C>A|||||2044|,T|downstream_gene_variant|MODIFIER|PfDd2_140008100|PfDd2_140008100|transcript|PfDd2_140008100-t41_1|protein_coding||c.*2583C>A|||||2583|,T|intron_variant|MODIFIER|PfDd2_140008000|PfDd2_140008000|transcript|PfDd2_140008000-t41_1|protein_coding|6/14|c.729+73G>T||||||	68	92	129	152	33	50	0	0	90.77
PfDd2_14	108916	.	G	T	2	no	0/0	0/0	0/1	0/1			No	T|splice_region_variant&intron_variant|LOW|PfDd2_140008000|PfDd2_140008000|transcript|PfDd2_140008000-t41_1|protein_coding|6/14|c.730-6G>T||||||,T|upstream_gene_variant|MODIFIER|PfDd2_140007900|PfDd2_140007900|transcript|PfDd2_140007900-t41_1|protein_coding||c.-2147C>A|||||2147|,T|downstream_gene_variant|MODIFIER|PfDd2_140008100|PfDd2_140008100|transcript|PfDd2_140008100-t41_1|protein_coding||c.*…	89	95	71	72	0	0	17	16	263.23
[truncated: 5,283 more rows]
